# Supplementary material for: Genetic investigation of fibromuscular dysplasia identifies risk loci and shared genetics with common cardiovascular diseases
Source: Nat Commun. 2021 Oct 15;12:6031. doi: 10.1038/s41467-021-26174-2 (PMC8521585; doi:10.1038/s41467-021-26174-2)
Supplement: Supplementary file 4 — Supplementary Data 1 [file 41467_2021_26174_MOESM4_ESM.xlsx]

## Sheet: Feuil1
Supplementary File 1: Top associated SNPs with FMD in the meta-analysis. We display betas and P-values estimates for the association with FMD, for lead SNPs at each locus (P-value < 0.0001), obtained by LD clumping using PLink package and LD data from the European panel of the 1000 Genomes study (Phase 3). CHROM: chromosome, EAF: effect allele frequency, BETA: effect size, SE, standard error of B…
CHROM	POS	rsID	Other allele	Effect Allele	Overlapping/Closest gene(s)	EAF	BETA	SE	P-value
6	12903957	rs9349379	G	A	PHACTR1	0.3761	0.3632	0.0464	5.173e-15
12	57527283	rs11172113	C	T	LRP1	0.3783	0.2913	0.0458	2.019e-10
12	50581647	rs7301566	C	T	LIMA1	0.5527	0.2584	0.0439	3.795e-09
12	90013089	rs2681492	C	T	ATP2B1	0.164	0.3578	0.0634	1.694e-08
5	152239182	rs72802873	G	C	LINC01470	0.0353	0.5537	0.1051	1.397e-07
8	111496660	rs71526759	C	T	KCNV1(dist=509701),LINC01608(dist=453259)	0.0545	0.4375	0.0871	5.08e-07
13	29757505	rs9508309	A	G	MTUS2	0.1388	0.2995	0.0597	5.15e-07
4	54575432	rs2590784	C	T	LOC100506444	0.3446	0.2224	0.0445	5.799e-07
10	29992684	rs1777335	T	C	SVIL	0.521	0.2139	0.0432	7.553e-07
17	44800110	rs199454	G	A	NSF	0.687	0.2588	0.0525	8.151e-07
12	97606538	rs61941733	G	A	NEDD1(dist=259069),RMST(dist=252261)	0.0452	0.4667	0.0964	1.299e-06
6	119396199	rs7745460	A	G	FAM184A	0.0827	0.3587	0.0744	1.411e-06
10	123228660	rs7072877	C	T	MIR5694(dist=421802),FGFR2(dist=9184)	0.2527	0.2307	0.0485	1.935e-06
10	49458749	rs1652244	A	G	FRMPD2	0.5734	0.2077	0.0441	2.505e-06
12	18018344	rs10840912	C	T	MIR3974(dist=192016),RERGL(dist=215459)	0.2712	0.2266	0.0482	2.638e-06
9	22115026	rs2383206	A	G	CDKN2B-AS1	0.5247	0.2032	0.0437	3.365e-06
1	226028774	rs4653694	A	C	EPHX1	0.1011	0.313	0.0675	3.483e-06
8	40617854	rs55980066	C	T	ZMAT4	0.3778	0.2047	0.0441	3.519e-06
20	19649716	rs2424245	T	C	SLC24A3	0.1354	0.3172	0.069	4.291e-06
6	92119614	rs79341671	A	G	MAP3K7(dist=822594),MIR4643(dist=111764)	0.0579	0.5977	0.1302	4.42e-06
6	96715728	rs6912572	T	C	FUT9(dist=52240),UFL1(dist=253974)	0.6767	0.2283	0.05	5.061e-06
6	97065212	rs11759769	G	A	FHL5	0.2361	0.225	0.0493	5.118e-06
4	146746960	rs11100901	C	T	ZNF827	0.2213	0.2275	0.05	5.434e-06
1	53912739	rs72675157	G	C	SLC25A3P1(dist=7046),DMRTB1(dist=12333)	0.0165	0.8321	0.1843	6.31e-06
13	23545997	rs74637014	T	C	BASP1P1(dist=73677),SGCG(dist=209063)	0.1203	0.3216	0.0715	6.962e-06
17	45811354	rs41444548	C	G	TBX21	0.0652	0.3646	0.0812	7.176e-06
11	11710741	rs12226396	A	C	MIR4299(dist=32472),MIR8070(dist=93941)	0.1261	0.3246	0.0724	7.429e-06
9	85944458	rs11140030	C	T	FRMD3	0.1419	0.271	0.0606	7.825e-06
6	116103759	rs13198397	T	C	LOC101927768(dist=1441866),FRK(dist=158934)	0.1957	0.3512	0.0787	8.066e-06
6	25543913	rs115074093	T	G	LRRC16A	0.0743	0.3438	0.0775	9.256e-06
9	71885730	rs148521708	G	A	TJP2(dist=15606),BANCR(dist=25867)	0.0577	0.3868	0.0874	9.563e-06
10	105645725	rs6584579	A	G	OBFC1	0.4043	0.1948	0.044	9.575e-06
16	83977560	rs4782858	A	G	MLYCD(dist=27773),OSGIN1(dist=9267)	0.5935	0.2034	0.0461	1.009e-05
X	66382255	rs4827531	G	A	EDA2R(dist=523363),AR(dist=381619)	0.8189	0.3599	0.0815	1.013e-05
10	11838400	rs11257329	T	C	ECHDC3(dist=32335),PROSER2(dist=26997)	0.2265	0.2205	0.0501	1.094e-05
7	14037082	rs10262900	C	A	ETV1(dist=6032),DGKB(dist=147592)	0.0317	0.6881	0.1572	1.204e-05
13	111014433	rs12867262	G	A	COL4A2	0.3276	0.2073	0.0475	1.246e-05
9	103798614	rs2252504	C	A	PLPPR1	0.3972	0.1912	0.0442	1.53e-05
19	17103187	rs74182296	G	T	CPAMD8	0.2046	0.2474	0.0575	1.679e-05
17	29876881	rs9913371	G	A	RAB11FIP4(dist=11645),MIR193A(dist=10134)	0.4281	0.1881	0.0437	1.707e-05
6	6655893	rs3765289	G	A	LY86	0.1675	0.2597	0.0609	1.986e-05
9	91344293	rs4877059	G	T	LOC286238(dist=77218),MIR4289(dist=16458)	0.2385	0.2625	0.0616	2.008e-05
9	24699678	rs142828658	C	T	IZUMO3(dist=154004),TUSC1(dist=976709)	0.023	0.5659	0.1327	2.014e-05
4	47544538	rs7688671	A	C	ATP10D	0.0369	0.4538	0.1066	2.089e-05
12	107840893	rs4964583	A	G	BTBD11	0.1825	0.2359	0.0555	2.105e-05
5	53607868	rs115489400	A	G	ARL15(dist=1465),LINC01033(dist=8906)	0.0171	0.6882	0.1621	2.171e-05
3	28971268	rs17022191	T	C	LINC00693(dist=171440),RBMS3-AS3(dist=334417)	0.0548	0.3752	0.0886	2.275e-05
3	116954150	rs67664018	C	T	LINC00901(dist=303065),IGSF11(dist=1665329)	0.3807	0.1879	0.0444	2.307e-05
10	34471298	rs67361109	A	C	PARD3	0.036	0.481	0.1136	2.314e-05
10	80127474	rs11002525	G	A	LINC00595(dist=87504),ZMIZ1-AS1(dist=575609)	0.1795	0.2298	0.0544	2.376e-05
10	84523533	rs342402	G	A	NRG3	0.7934	0.2878	0.0682	2.47e-05
15	69863680	rs8024167	A	G	DRAIC	0.759	0.2574	0.0611	2.501e-05
9	136454513	rs11998866	T	C	FAM163B(dist=9145),DBH(dist=46972)	0.4273	0.1853	0.0441	2.614e-05
6	1402307	rs7745345	C	G	FOXF2(dist=6475),FOXCUT(dist=203459)	0.1551	0.2421	0.0576	2.614e-05
4	156391307	rs17033041	A	G	MAP9(dist=93185),GUCY1A3(dist=196555)	0.19	0.2242	0.0534	2.671e-05
7	88287156	rs2718344	G	A	STEAP4(dist=350928),ZNF804B(dist=101526)	0.1301	0.2896	0.069	2.703e-05
12	13134982	rs850929	G	C	LOC100506314	0.498	0.1831	0.0437	2.727e-05
5	9089397	rs115032058	C	T	SEMA5A	0.0525	0.388	0.0926	2.778e-05
5	71999107	rs2943789	T	C	LOC102477328(dist=42611),TNPO1(dist=113311)	0.1989	0.2234	0.0533	2.781e-05
12	28102827	rs12810184	C	T	KLHL42(dist=146854),PTHLH(dist=8190)	0.1036	0.2848	0.068	2.786e-05
5	155731016	rs10063909	A	G	KIF4B(dist=1333331),SGCD(dist=22751)	0.4671	0.1826	0.0438	3.036e-05
10	9288951	rs66899117	C	T	LOC101928272	0.2111	0.2137	0.0512	3.037e-05
13	101773945	rs597627	A	G	NALCN	0.1767	0.2309	0.0554	3.1e-05
X	142322685	rs192311082	G	A	SPANXN4(dist=200619),SPANXN3(dist=273879)	0.9727	0.4932	0.1185	3.159e-05
10	12683440	rs76056930	A	G	CAMK1D	0.2852	0.1964	0.0472	3.198e-05
6	7261985	rs2764082	T	C	RREB1(dist=9772),SSR1(dist=19391)	0.4397	0.1815	0.0437	3.235e-05
2	106660701	rs2377445	C	T	NCK2(dist=149971),C2orf40(dist=21412)	0.67	0.1948	0.047	3.361e-05
11	36132911	rs76567128	C	T	LDLRAD3	0.1972	0.218	0.0528	3.602e-05
14	74197616	rs149920940	G	A	ELMSAN1	0.0337	0.4497	0.109	3.701e-05
2	37541097	rs80121080	T	A	PRKD3	0.0472	0.3958	0.096	3.75e-05
14	27188357	rs12590159	C	T	NOVA1(dist=121397),LOC101927062(dist=56344)	0.364	0.1817	0.0443	4.042e-05
12	89708340	rs1688546	C	T	LOC728084(dist=294871),DUSP6(dist=33262)	0.5845	0.187	0.0456	4.177e-05
1	39225741	rs605813	T	A	LINC01343(dist=545302),RRAGC(dist=78128)	0.4901	0.1802	0.044	4.185e-05
21	26320054	rs80231280	T	A	LOC339622	0.0305	0.6882	0.1681	4.246e-05
3	187009738	rs78795981	T	C	MASP1(NM_001879:c.-318A>G,NM_139125:c.-318A>G,NM_001031849:c.-318A>G)	0.1561	0.2327	0.0569	4.359e-05
9	98986014	rs139398883	T	A	LOC158434(dist=107321),HSD17B3(dist=11575)	0.0192	0.6002	0.1468	4.36e-05
10	123507042	rs1219500	G	T	ATE1	0.304	0.1867	0.0458	4.527e-05
1	119803187	rs41276612	A	G	LOC101929147	0.019	0.6342	0.1555	4.542e-05
3	11594075	rs2437681	G	A	ATG7	0.3696	0.1867	0.0458	4.582e-05
20	60909316	rs6062223	C	T	LAMA5	0.026	0.5818	0.1431	4.797e-05
3	122653049	rs7625090	C	A	SEMA5B	0.3546	0.1811	0.0446	4.89e-05
10	112479829	rs11195282	C	T	RBM20	0.0669	0.338	0.0833	4.908e-05
7	44669421	rs2268306	C	T	OGDH	0.0277	0.6771	0.1671	5.051e-05
8	120657149	rs7839329	T	C	ENPP2(dist=6043),TAF2(dist=85865)	0.2536	0.198	0.0489	5.196e-05
7	21304495	rs150656969	C	G	LINC01162(dist=242724),SP4(dist=163194)	0.0182	0.6764	0.1671	5.197e-05
10	95488351	rs6583904	G	A	FRA10AC1(dist=26022),LGI1(dist=29215)	0.1151	0.266	0.0658	5.273e-05
3	8330534	rs6763794	A	G	LMCD1-AS1	0.3208	0.1863	0.0461	5.343e-05
9	114876065	rs35217040	A	C	MIR3134	0.1521	0.2329	0.0578	5.56e-05
9	105037108	rs1923991	A	T	GRIN3A(dist=536246),LINC00587(dist=244811)	0.3598	0.1815	0.0451	5.592e-05
11	107023367	rs61229722	C	T	GUCY1A2(dist=134196),CWF19L2(dist=173705)	0.1744	0.223	0.0554	5.634e-05
3	177332798	rs17633438	A	C	LINC00578	0.0237	0.6191	0.1539	5.775e-05
X	89824761	rs2755514	A	G	TGIF2LX(dist=646879), PAPB5(dist=868822)	0.2304	0.3005	0.0748	5.844e-05
7	113043282	rs3911825	A	G	LINC00998(dist=284645),PPP1R3A(dist=473600)	0.0736	0.3992	0.0993	5.85e-05
15	71629569	rs6494906	A	C	THSD4	0.3636	0.1808	0.045	5.863e-05
4	22294140	rs116205924	C	T	KCNIP4(dist=343766),LOC100505912(dist=34850)	0.0318	0.462	0.1151	5.927e-05
2	195896618	rs12622325	C	G	LOC101927431(dist=270459),SLC39A10(dist=624914)	0.7083	0.2046	0.0511	6.2e-05
11	61827748	rs10897213	C	T	FTH1(dist=92616),INCENP(dist=63697)	0.5638	0.1769	0.0442	6.235e-05
4	161781039	rs7689277	C	T	RAPGEF2(dist=1499738),FSTL5(dist=524005)	0.2237	0.2141	0.0535	6.336e-05
9	36510136	rs78958549	C	T	RNF38(dist=108941),MELK(dist=62723)	0.0306	0.4772	0.1193	6.358e-05
22	28107388	rs78657775	C	G	LINC01422(dist=790815),MN1(dist=36877)	0.0588	0.3498	0.0875	6.435e-05
14	69138497	rs76836783	A	G	RAD51B(dist=75759),ZFP36L1(dist=115875)	0.1035	0.3067	0.0768	6.534e-05
4	65313846	rs115751970	G	A	TECRL(dist=38668),LOC401134(dist=466153)	0.0293	0.4682	0.1173	6.575e-05
8	144872340	rs116846420	G	A	SCRIB	0.0172	0.6059	0.1519	6.678e-05
8	101861594	rs67391436	T	C	PABPC1(dist=127279),YWHAZ(dist=69210)	0.1028	0.2739	0.0687	6.694e-05
22	34661977	rs11089649	A	G	LARGE(dist=345561),ISX(dist=800152)	0.1985	0.2239	0.0562	6.757e-05
17	44873261	rs886348	T	C	WNT3	0.2439	0.1965	0.0493	6.784e-05
14	96191552	rs72698908	G	A	TCL1A(dist=11019),TUNAR(dist=151177)	0.0227	0.5285	0.1327	6.785e-05
5	76425307	rs60804339	T	C	ZBED3-AS1	0.398	0.1758	0.0442	6.869e-05
15	56820164	rs10518854	G	A	MNS1(dist=62829),ZNF280D(dist=102210)	0.1103	0.3033	0.0762	6.942e-05
4	146775541	rs13120596	G	A	ZNF827	0.5078	0.1748	0.044	6.968e-05
13	44984955	rs9567428	G	C	TUSC8(dist=4835),TSC22D1(dist=21324)	0.4732	0.1732	0.0436	6.996e-05
4	84578680	rs117158246	G	A	GPAT3(dist=51653),LOC101928978(dist=310555)	0.0192	0.5979	0.1505	7.088e-05
11	116588904	rs1262892	G	A	LINC00900(dist=957986),BUD13(dist=29982)	0.0415	0.405	0.102	7.16e-05
3	71960165	rs75194829	G	A	PROK2(dist=125808),LINC00877(dist=124505)	0.0219	0.5608	0.1414	7.302e-05
2	51948104	rs2048847	T	A	NRXN1(dist=688430),MIR4431(dist=981556)	0.7668	0.2413	0.0609	7.495e-05
4	53746143	rs73814895	A	G	SCFD2	0.0348	0.4384	0.1107	7.528e-05
15	57841110	rs117051327	G	C	CGNL1(NM_001252335:c.*1422G>C,NM_032866:c.*1422G>C)	0.0199	0.5976	0.151	7.578e-05
13	94416001	rs4337169	A	G	GPC6	0.5584	0.1719	0.0435	7.73e-05
12	73362887	rs12322878	C	T	TRHDE(dist=303465),LOC101928137(dist=190083)	0.2271	0.2081	0.0527	7.867e-05
3	42580342	rs55698819	G	A	VIPR1(dist=1277),SEC22C(dist=9117)	0.412	0.1742	0.0441	7.929e-05
20	1678750	rs73069315	C	T	SIRPG(dist=40325),LOC100289473(dist=75261)	0.0458	0.3815	0.0968	8.062e-05
6	125861535	rs2326146	T	C	HDDC2(dist=238253),LOC643623(dist=133964)	0.5793	0.18	0.0457	8.199e-05
1	14716475	rs80179203	T	C	PRDM2(dist=564901),KAZN(dist=208738)	0.0722	0.3081	0.0782	8.239e-05
11	1920255	rs7483477	T	G	LINC01150	0.2565	0.1936	0.0492	8.315e-05
2	145985677	rs115053224	A	G	TEX41(dist=151386),PABPC1P2(dist=1358948)	0.0321	0.438	0.1113	8.377e-05
11	122589092	rs10736526	C	T	UBASH3B	0.7358	0.2039	0.0519	8.45e-05
2	3794091	rs77865047	G	C	DCDC2C	0.0568	0.4201	0.1069	8.472e-05
8	22492103	rs6558173	G	T	BIN3	0.3602	0.1742	0.0444	8.627e-05
6	91625692	rs113768969	T	C	MAP3K7(dist=328672),MIR4643(dist=605686)	0.0854	0.2895	0.0738	8.669e-05
2	8538723	rs4527175	A	G	LINC00299(dist=70174),LOC101929567(dist=161240)	0.6075	0.1822	0.0464	8.684e-05
3	24768903	rs6550896	G	A	MIR4792(dist=205977),RARB(dist=446920)	0.4124	0.1752	0.0446	8.702e-05
2	17789604	rs79094579	G	A	VSNL1	0.0512	0.3676	0.0937	8.731e-05
6	167168931	rs111485831	A	C	RPS6KA2	0.0279	0.6377	0.1629	9.008e-05
20	17566069	rs17791782	A	T	DSTN	0.0884	0.2845	0.0727	9.127e-05
9	119128575	rs7390972	A	G	PAPPA	0.3416	0.1757	0.0449	9.19e-05
6	39349059	rs9394588	G	A	KIF6	0.0675	0.3748	0.0959	9.285e-05
7	47343905	rs6463411	T	C	TNS3	0.0755	0.3033	0.0776	9.333e-05
6	33099075	rs2294476	G	A	HLA-DPB2(dist=2185),COL11A2(dist=31394)	0.1617	0.2187	0.056	9.43e-05
12	75899667	rs74577953	C	T	KRR1	0.0155	0.7381	0.189	9.436e-05
19	13072596	rs12609178	A	G	GADD45GIP1(dist=4528),DAND5(dist=7836)	0.106	0.2999	0.0769	9.526e-05
4	156473192	rs114674264	A	G	MAP9(dist=175070),GUCY1A3(dist=114670)	0.013	1.0484	0.2688	9.579e-05
3	161861880	rs62278999	C	T	OTOL1(dist=640150),LINC01192(dist=1033151)	0.0681	0.3195	0.0819	9.638e-05
11	36131803	rs78546907	C	T	LDLRAD3	0.064	0.3864	0.0991	9.655e-05
5	155999157	rs10069144	A	G	SGCD	0.3287	0.1767	0.0453	9.709e-05
17	71409026	rs11871671	C	T	SDK2	0.2848	0.185	0.0475	9.888e-05
13	28512508	rs73451357	A	G	PDX1(dist=12057),ATP5EP2(dist=6835)	0.1196	0.2521	0.0647	9.893e-05
1	80091715	rs57360262	A	T	ADGRL4(dist=619220),LOC101927412(dist=909725)	0.0146	0.6884	0.1768	9.902e-05
16	7846411	rs4132877	T	C	RBFOX1(dist=83071),TMEM114(dist=741160)	0.7652	0.2369	0.0609	9.959e-05
