# Supplementary material for: Genetic investigation of fibromuscular dysplasia identifies risk loci and shared genetics with common cardiovascular diseases
Source: Nat Commun. 2021 Oct 15;12:6031. doi: 10.1038/s41467-021-26174-2 (PMC8521585; doi:10.1038/s41467-021-26174-2)
Supplement: Supplementary file 5 — Supplementary Data 2 [file 41467_2021_26174_MOESM5_ESM.xlsx]

## Sheet: Feuil1
Supplementary File 2: Lookup of FMD association among genome-wide associated systolic blood pressure variants. We display betas and P-values estimates for the association with SBP and mFMD, for lead SNPs at each locus (FDR < 0.05), obtained by LD clumping using PLink package and LD data from the European panel of the 1000 Genomes study (Phase 3). CHROM: chromosome, EAF: effect allele frequency, B…
							SBP association			mFMD association
CHROM	POS	rsID	Other allele	Effect Allele	Overlapping/Closest gene(s)	EAF	BETA	SE	P-value	BETA	SE	P-value	P.adj (Bonf)	FDR
6	12903957	rs9349379	A	G	PHACTR1	0.407	-0.2664	0.0312	1.30707e-17	-0.3632	0.0464	5.173e-15	3.33658e-12	3.33658e-12
12	50581647	rs7301566	T	C	LIMA1	0.5703	-0.3479	0.0305	3.75405e-30	-0.2584	0.0439	3.795e-09	2.44778e-06	1.22389e-06
12	90060586	rs17249754	G	A	ATP2B1(dist=10742),LINC00936(dist=42146)	0.1683	-0.8446	0.0403	1.24997e-97	-0.3578	0.0635	1.735e-08	1.11907e-05	3.73025e-06
6	97066242	rs6921291	C	T	FHL5(dist=1730),GPR63(dist=175756)	0.1907	0.3575	0.0385	1.57507e-20	0.2194	0.0519	2.397e-05	0.0154606	0.00386516
3	11495983	rs9848170	G	C	ATG7	0.597	0.3231	0.0307	7.00971e-26	0.175	0.045	0.0001009	0.0650805	0.0130161
4	146801002	rs13128814	G	A	ZNF827	0.5141	-0.2167	0.0305	1.24308e-12	0.148	0.044	0.0007703	0.496843	0.0828072
20	19465089	rs6035355	T	A	SLC24A3	0.2758	0.1887	0.0335	1.76701e-08	0.1501	0.0473	0.001501	0.968145	0.123437
17	44800046	rs7224296	G	A	NSF	0.7268	0.2018	0.0341	3.44001e-09	0.155	0.0489	0.001531	0.987495	0.123437
11	47468545	rs12419342	C	T	RAPSN	0.7011	0.2051	0.0332	6.485e-10	0.1491	0.0494	0.002534	1	0.170316
17	62381714	rs6504213	T	C	TEX2(dist=41031),PECAM1(dist=15063)	0.5818	0.2982	0.0312	1.24796e-21	0.1327	0.0448	0.003065	1	0.170316
12	24210599	rs7976167	T	C	SOX5	0.3111	-0.1784	0.0324	3.80803e-08	0.1314	0.0452	0.003672	1	0.170316
5	122470209	rs1422279	C	T	PRDM6	0.3864	0.331	0.0309	1.05196e-26	-0.13	0.0448	0.00368	1	0.170316
3	169096900	rs1290784	C	T	MECOM	0.4483	0.4124	0.0303	2.96825e-42	0.1257	0.0435	0.003813	1	0.170316
20	17594007	rs6044908	C	T	RRBP1	0.0548	0.3799	0.067	1.438e-08	0.2505	0.0877	0.004276	1	0.170316
11	100610546	rs604723	T	C	ARHGAP42	0.7244	0.655	0.0339	2.54624e-83	0.141	0.0496	0.004475	1	0.170316
2	106126438	rs72819754	G	C	FHL2(dist=71208),LOC285000(dist=83116)	0.0937	-0.2928	0.0522	2.069e-08	-0.2147	0.0758	0.004609	1	0.170316
8	23403424	rs2872717	T	C	SLC25A37	0.2406	0.2645	0.0356	1.00902e-13	0.1386	0.049	0.004664	1	0.170316
10	96023077	rs57866767	T	C	PLCE1	0.4322	-0.4501	0.0304	1.13789e-49	-0.1246	0.0441	0.004753	1	0.170316
10	104952499	rs79780963	C	T	NT5C2	0.0907	-1.0966	0.0566	1.21004e-83	-0.2298	0.0829	0.005596	1	0.178726
2	164954174	rs268263	T	A	FIGN(dist=361661),GRB14(dist=394742)	0.7498	0.5938	0.0353	1.77011e-63	0.1391	0.0504	0.005737	1	0.178726
10	104906211	rs11191580	T	C	NT5C2	0.0824	-1.0995	0.055	7.73749e-89	-0.2283	0.0828	0.005819	1	0.178726
1	28707612	rs12137056	C	T	PHACTR4	0.3091	-0.2327	0.0328	1.28795e-12	-0.129	0.0475	0.006661	1	0.195288
6	32698988	rs7751856	C	A	HLA-DQB1(dist=64522),HLA-DQA2(dist=10175)	0.5199	0.1967	0.0326	1.68e-09	0.1193	0.0443	0.007041	1	0.197454
11	17384542	rs12146652	C	A	NCR3LG1	0.6148	-0.3577	0.031	8.99912e-31	-0.1167	0.0443	0.008428	1	0.2177
4	102084331	rs1527351	T	C	PPP3CA	0.3375	-0.2075	0.0321	1.00201e-10	-0.1234	0.0468	0.008438	1	0.2177
14	98590629	rs7154723	G	A	LINC01550(dist=146168),C14orf177(dist=587321)	0.385	0.253	0.0309	2.72082e-16	0.1148	0.0438	0.00879	1	0.21806
1	56606206	rs778124	G	A	MIR4422(dist=914810),PLPP3(dist=354213)	0.3736	0.2965	0.0311	1.45011e-21	0.1115	0.0438	0.0108	1	0.256495
2	175529967	rs72914576	C	G	WIPF1	0.1901	0.292	0.0388	5.3765e-14	0.1338	0.0529	0.01147	1	0.256495
3	41230654	rs7630377	T	C	ZNF621(dist=649369),CTNNB1(dist=10288)	0.4893	-0.1743	0.0301	7.29894e-09	0.1092	0.0432	0.01157	1	0.256495
6	127159982	rs9401913	G	A	MIR588(dist=354123),RSPO3(dist=280066)	0.4387	0.5202	0.0305	3.65595e-65	0.1098	0.0437	0.01193	1	0.256495
17	45013271	rs17608766	T	C	GOSR2(NM_001012511:c.*625T>C)	0.1445	0.6903	0.0433	2.47913e-57	0.1551	0.0623	0.01276	1	0.26549
2	60609896	rs1553934	G	C	MIR4432HG	0.4008	0.1716	0.0308	2.44901e-08	0.108	0.044	0.0141	1	0.283231
5	32831939	rs12656497	T	C	NPR3(dist=40109),LOC340113(dist=115610)	0.5966	0.6382	0.0307	7.14003e-96	0.1075	0.0442	0.01487	1	0.283231
4	169688000	rs869396	C	A	PALLD	0.4659	-0.2115	0.0305	4.12382e-12	-0.1072	0.044	0.01493	1	0.283231
10	134459388	rs1133400	A	G	INPP5A	0.214	0.2975	0.0376	2.52813e-15	0.1264	0.0526	0.01621	1	0.293645
20	10669188	rs2206815	C	A	JAG1(dist=14494),LOC101929395(dist=64550)	0.4974	-0.3268	0.0304	5.5195e-27	-0.1043	0.0435	0.01652	1	0.293645
9	128498594	rs7023828	C	T	MAPKAP1(dist=29081),LOC51145(dist=7440)	0.418	-0.2595	0.0306	2.1702e-17	-0.1045	0.0439	0.01729	1	0.293645
4	156402654	rs7683728	C	T	MAP9(dist=104532),GUCY1A3(dist=185208)	0.5312	-0.3654	0.0304	2.43108e-33	-0.103	0.0433	0.0173	1	0.293645
5	57750350	rs15009	C	G	PLK2(NM_006622:c.*60G>C,NM_001252226:c.*60G>C)	0.3529	0.1821	0.0316	8.18201e-09	0.1047	0.0442	0.01802	1	0.298023
3	124557643	rs6438857	T	C	ITGB5	0.4226	-0.2736	0.0305	3.13184e-19	0.1019	0.0434	0.01906	1	0.307343
10	18440444	rs1888693	G	A	CACNB2	0.3449	0.3858	0.0317	4.69137e-34	0.1046	0.0449	0.01996	1	0.308218
1	16308447	rs848309	T	C	ZBTB17(dist=5820),C1orf64(dist=22284)	0.5712	0.2461	0.0304	5.97861e-16	0.1023	0.044	0.02007	1	0.308218
8	68920135	rs13253358	C	T	PREX2	0.2979	0.2127	0.033	1.128e-10	0.1081	0.0469	0.02119	1	0.31785
2	20715656	rs342130	A	G	RHOB(dist=66452),HS1BP3-IT1(dist=74879)	0.5901	-0.1886	0.0311	1.339e-09	-0.1029	0.0451	0.0225	1	0.322637
5	156145654	rs157678	T	A	SGCD	0.6689	-0.183	0.0329	2.66299e-08	-0.1045	0.046	0.02304	1	0.322637
20	62694319	rs35213536	G	T	TCEA2(NM_003195:c.-347G>T)	0.2466	0.2937	0.0357	1.93687e-16	0.1124	0.0495	0.02316	1	0.322637
10	118523933	rs11197813	A	G	HSPA12A(dist=21848),ENO4(dist=85090)	0.3008	0.182	0.033	3.52801e-08	0.1071	0.0473	0.02351	1	0.322637
4	151295085	rs6823767	T	C	LRBA	0.2774	0.2129	0.0341	4.39896e-10	-0.1089	0.0483	0.02429	1	0.326397
11	99998431	rs67885470	C	T	CNTN5	0.2094	-0.2087	0.038	4.12401e-08	0.1162	0.0532	0.02892	1	0.3526
12	133086888	rs117206641	C	T	FBRSL1	0.1108	0.3154	0.0499	2.66397e-10	0.1488	0.0685	0.02973	1	0.3526
9	136906752	rs3847320	G	A	BRD3	0.2738	-0.191	0.0344	2.81501e-08	-0.1475	0.0681	0.03043	1	0.3526
5	97953719	rs1871190	G	T	LINC01340(dist=946964),RGMB(dist=151280)	0.3349	0.1954	0.0324	1.656e-09	-0.1016	0.047	0.03064	1	0.3526
15	81042816	rs2627316	A	G	ABHD17C	0.4694	0.3327	0.0302	2.78997e-28	0.0935	0.0433	0.03067	1	0.3526
7	131361319	rs6957161	A	G	PODXL(dist=119943),LOC101928782(dist=233660)	0.7382	-0.2064	0.0345	2.197e-09	0.1103	0.0512	0.03114	1	0.3526
4	38387244	rs2291434	G	T	TBC1D1(dist=246448),LINC01258(dist=35039)	0.5335	-0.2622	0.0303	5.10387e-18	0.0942	0.0438	0.03137	1	0.3526
17	6470598	rs2009598	G	A	PITPNM3(dist=10721),KIAA0753(dist=11047)	0.4164	0.2221	0.0307	4.60999e-13	0.0959	0.0445	0.03138	1	0.3526
4	106910958	rs56388530	C	T	NPNT(dist=18130),LOC101929577(dist=13516)	0.7634	0.4164	0.0358	2.83596e-31	0.11	0.0514	0.03225	1	0.3526
5	90412371	rs1852732	C	G	ADGRV1	0.6447	-0.2034	0.0316	1.149e-10	-0.0949	0.0444	0.03252	1	0.3526
6	34373649	rs12664016	G	A	RPS10-NUDT3	0.0784	-0.3164	0.057	2.828e-08	-0.1775	0.083	0.03254	1	0.3526
5	173301427	rs3860770	G	A	LINC01485(dist=83482),CPEB4(dist=13904)	0.2916	-0.2663	0.0333	1.20088e-15	0.1	0.0469	0.0328	1	0.3526
17	46188183	rs118127175	G	T	SNX11	0.0388	0.7246	0.0795	7.69662e-20	0.2477	0.1165	0.03352	1	0.354433
2	216300185	rs1250258	C	T	FN1	0.7383	-0.3119	0.0343	1.00092e-19	0.1057	0.0503	0.03565	1	0.366856
12	109969175	rs78235098	C	T	UBE3B	0.0375	0.4507	0.0814	3.08702e-08	0.2566	0.1226	0.03629	1	0.366856
19	11498214	rs17719234	A	G	EPOR(dist=3196),RGL3(dist=6518)	0.0351	0.6265	0.0858	2.83792e-13	0.3429	0.1643	0.03688	1	0.366856
3	169480204	rs12630450	A	G	MECOM(dist=98641),TERC(dist=2194)	0.2671	-0.2886	0.0346	7.74462e-17	-0.1039	0.0498	0.03697	1	0.366856
2	66782467	rs2300481	C	T	MEIS1	0.3865	0.1981	0.031	1.563e-10	-0.0941	0.0456	0.03927	1	0.381593
17	61547562	rs8077276	G	A	CYB561(dist=23840),ACE(dist=6860)	0.6201	-0.2949	0.0314	5.14517e-21	-0.095	0.0462	0.03985	1	0.381593
2	19744462	rs17760259	T	C	OSR1(dist=186090),LINC00954(dist=324153)	0.4276	0.2654	0.0304	2.2532e-18	0.0896	0.0437	0.04023	1	0.381593
17	26694861	rs704	G	A	VTN	0.4761	-0.1694	0.0301	1.93999e-08	-0.0882	0.0434	0.04221	1	0.387884
1	11881441	rs6699618	C	G	CLCN6	0.1599	-0.9115	0.041	1.6788e-109	-0.1262	0.0623	0.04275	1	0.387884
12	48698518	rs4760701	A	G	OR10AD1(dist=101443),H1FNT(dist=24245)	0.212	0.2932	0.0369	1.95209e-15	0.1062	0.0526	0.04333	1	0.387884
11	112855354	rs7128707	T	A	NCAM1	0.2561	-0.2246	0.0345	7.28786e-11	0.0994	0.0492	0.04348	1	0.387884
12	115359424	rs7977406	G	A	TBX3(dist=237455),MED13L(dist=1036957)	0.3004	-0.3456	0.0327	4.12857e-26	-0.0965	0.0479	0.0439	1	0.387884
7	25935030	rs896312	T	C	NPVF(dist=666925),MIR148A(dist=54509)	0.3313	-0.1936	0.0321	1.59801e-09	-0.0921	0.0465	0.04766	1	0.415415
8	95278307	rs34917849	G	C	GEM(dist=3760),RAD54B(dist=105881)	0.1268	0.3124	0.0454	5.96623e-12	0.1242	0.063	0.04882	1	0.419852
8	142375007	rs7460241	G	A	GPR20	0.046	-0.4251	0.0748	1.341e-08	-0.2176	0.1114	0.05085	1	0.428967
2	43643865	rs6737690	C	A	THADA	0.2532	-0.2325	0.0345	1.68616e-11	-0.0982	0.0504	0.05121	1	0.428967
17	7455536	rs4511593	C	T	TNFSF12,TNFSF12-TNFSF13	0.6528	-0.2881	0.0318	1.27909e-19	-0.0883	0.0454	0.05207	1	0.430579
2	69010557	rs2311412	T	C	ARHGAP25	0.4942	-0.1755	0.0303	7.36207e-09	-0.0835	0.0435	0.05502	1	0.449214
6	25642244	rs1321250	T	C	LRRC16A(dist=21486),SCGN(dist=10185)	0.1877	0.223	0.0385	7.13904e-09	0.1024	0.0543	0.0594	1	0.478913
20	62078360	rs2297387	G	A	KCNQ2	0.6307	-0.1729	0.0316	4.55701e-08	0.0853	0.0455	0.06099	1	0.485661
6	152857785	rs2695258	C	T	SYNE1	0.2118	0.2013	0.0369	4.685e-08	0.095	0.0509	0.06205	1	0.488076
10	97326325	rs56085433	G	A	SORBS1(dist=5148),ALDH18A1(dist=39361)	0.1417	-0.251	0.0435	8.20597e-09	-0.1128	0.0611	0.06498	1	0.504965
8	120358445	rs2470004	C	T	MAL2(dist=100531),NOV(dist=70107)	0.8175	-0.3454	0.0392	1.28204e-18	-0.1016	0.0553	0.06604	1	0.507093
1	89242954	rs786923	C	T	PKN2	0.6239	-0.3082	0.031	2.82488e-23	-0.0834	0.0457	0.06766	1	0.51342
13	41893105	rs2065498	T	G	NAA16	0.8294	0.2934	0.0403	3.35892e-13	0.1057	0.0581	0.06881	1	0.516075
2	71648425	rs2419077	G	T	ZNF638	0.2602	0.1966	0.0344	1.073e-08	0.0874	0.0486	0.07182	1	0.523167
6	147713764	rs7765526	A	G	STXBP5(dist=2152),SAMD5(dist=116064)	0.5367	-0.201	0.0307	5.88166e-11	-0.0795	0.0442	0.07231	1	0.523167
7	100492322	rs3808356	C	T	ACHE	0.2838	0.1974	0.0337	4.90897e-09	0.0866	0.0482	0.07268	1	0.523167
5	127845030	rs6892983	C	A	FBN2	0.4022	0.3427	0.0307	7.11377e-29	0.0798	0.0445	0.073	1	0.523167
9	123516572	rs34025993	A	G	MEGF9(dist=39807),FBXW2(dist=2682)	0.586	-0.223	0.0308	4.70652e-13	0.0788	0.0445	0.07683	1	0.544394
1	9441838	rs1815614	G	A	SPSB1(dist=12248),LOC100506022(dist=43315)	0.5685	0.2348	0.031	3.72907e-14	-0.0772	0.0437	0.07765	1	0.544394
12	27321112	rs1098708	A	G	C12orf71(dist=85657),STK38L(dist=75966)	0.4577	0.1969	0.0303	8.2054e-11	0.0765	0.0435	0.07877	1	0.546308
8	8729761	rs907183	G	C	MFHAS1	0.4628	0.3186	0.0306	2.15179e-25	-0.0788	0.0455	0.08348	1	0.562152
7	27324369	rs17473424	G	A	EVX1(dist=36931),HIBADH(dist=240690)	0.1039	0.5312	0.0497	1.25199e-26	0.1165	0.0673	0.0835	1	0.562152
12	90310869	rs6538211	T	C	LINC00936(dist=205140),LINC00615(dist=1000931)	0.4786	-0.2174	0.03	4.59092e-13	-0.0754	0.0436	0.08386	1	0.562152
7	128576086	rs3757387	T	C	KCP(dist=25313),IRF5(dist=1905)	0.4498	-0.1904	0.0304	4.00996e-10	-0.0752	0.0436	0.08493	1	0.562152
4	156453561	rs908591	A	G	MAP9(dist=155439),GUCY1A3(dist=134301)	0.3297	0.2054	0.0321	1.547e-10	0.0783	0.0455	0.08559	1	0.562152
3	176927949	rs73171158	T	C	TBL1XR1(dist=12901),LINC00501(dist=84281)	0.5328	0.1763	0.032	3.51002e-08	0.0762	0.0444	0.0866	1	0.562152
4	157678511	rs17035181	T	G	CTSO(dist=803463),PDGFC(dist=4252)	0.1448	-0.3074	0.0429	7.61377e-13	-0.1057	0.0621	0.08846	1	0.562152
2	185033065	rs6739913	G	A	NUP35(dist=1006653),MIR548AE1(dist=210637)	0.7158	-0.1824	0.0334	4.63404e-08	-0.0807	0.0475	0.089	1	0.562152
6	43349215	rs7763558	G	A	ZNF318(dist=12034),ABCC10(dist=46077)	0.3241	0.3363	0.0321	1.17004e-25	0.0761	0.0448	0.08905	1	0.562152
14	100139434	rs12050196	C	T	HHIPL1	0.5459	0.2128	0.031	6.31393e-12	-0.0736	0.0434	0.08977	1	0.562152
4	148419040	rs13143677	G	A	EDNRA	0.2933	0.2237	0.0333	1.82096e-11	-0.0822	0.0486	0.09101	1	0.564437
3	14926351	rs34991912	T	C	FGD5	0.5777	-0.3111	0.0307	3.97924e-24	-0.0723	0.0433	0.09536	1	0.585783
2	37559355	rs6734118	C	A	PRKD3(dist=15133),QPCT(dist=12398)	0.2159	-0.3227	0.0367	1.41808e-18	0.0858	0.0518	0.09722	1	0.589723
8	92149429	rs7009170	T	C	LRRC69	0.6811	0.2151	0.0324	3.00469e-11	0.0778	0.047	0.09783	1	0.589723
12	115552437	rs35444	A	G	TBX3(dist=430468),MED13L(dist=843944)	0.3862	-0.4368	0.031	3.46737e-45	-0.0733	0.0447	0.1008	1	0.602
6	117817099	rs13207962	G	A	DCBLD1	0.2392	-0.2504	0.0355	1.78115e-12	-0.0847	0.0518	0.102	1	0.603578
2	23875990	rs4665624	A	C	KLHL29	0.3843	-0.1808	0.0318	1.354e-08	0.0725	0.0451	0.1078	1	0.6321
8	26043622	rs77375686	A	G	EBF2(dist=140982),PPP2R2A(dist=105385)	0.1117	0.3467	0.0485	8.37722e-13	0.1093	0.0683	0.1097	1	0.63521
5	50823338	rs1479614	G	A	ISL1(dist=132775),PELO(dist=1260436)	0.6048	-0.2165	0.0309	2.38781e-12	-0.0712	0.0446	0.1103	1	0.63521
10	61624697	rs1177701	A	G	CCDC6	0.4636	-0.1716	0.0303	1.53699e-08	0.069	0.0433	0.1114	1	0.635867
13	32191408	rs9532243	A	C	B3GLCT(dist=284997),RXFP2(dist=122271)	0.5161	-0.2241	0.03	8.16959e-14	-0.0691	0.0438	0.1143	1	0.646697
20	4101290	rs1764975	T	A	RNF24(dist=105074),SMOX(dist=28136)	0.7954	0.2819	0.0379	1.08193e-13	0.0887	0.0567	0.118	1	0.647016
4	86719165	rs17010957	T	C	ARHGAP24	0.1463	0.534	0.043	1.78115e-35	0.0972	0.0624	0.1193	1	0.647016
6	117523671	rs2693560	A	G	RFX6(dist=270345),VGLL2(dist=63050)	0.634	0.206	0.0316	6.99037e-11	0.071	0.0457	0.1198	1	0.647016
11	130468096	rs10736586	C	T	ADAMTS15(dist=121557),MIR8052(dist=68534)	0.6538	0.1784	0.0319	2.23398e-08	-0.07	0.0451	0.1208	1	0.647016
1	217317714	rs1502360	G	T	ESRRG(dist=6617),GPATCH2(dist=282621)	0.6538	-0.1797	0.0317	1.355e-08	-0.0767	0.0495	0.1212	1	0.647016
8	64501744	rs2354862	A	C	LOC102724612(dist=113704),LINC01289(dist=180244)	0.3593	-0.2507	0.0317	2.42326e-15	-0.0703	0.0455	0.1222	1	0.647016
4	120555696	rs4834792	T	A	PDE5A(dist=5715),LINC01365(dist=164565)	0.4796	0.1973	0.0303	7.24102e-11	-0.0666	0.0433	0.124	1	0.647016
11	28512458	rs871004	G	A	MIR8068(dist=13363),LINC01616(dist=1489210)	0.3481	0.2336	0.0317	1.64816e-13	0.0692	0.0451	0.125	1	0.647016
16	49768046	rs10468291	C	A	ZNF423	0.5688	-0.1868	0.0305	9.38296e-10	-0.0664	0.0435	0.1267	1	0.647016
5	158269081	rs10052777	T	C	EBF1	0.3927	0.3088	0.031	2.48485e-23	0.0668	0.0438	0.1275	1	0.647016
13	51489186	rs9526707	G	A	RNASEH2B	0.3216	-0.2039	0.0323	2.76802e-10	0.0716	0.0471	0.128	1	0.647016
5	68007803	rs246973	C	T	PIK3R1(dist=410154),LOC101928885(dist=255765)	0.2882	0.2479	0.0335	1.45312e-13	-0.0739	0.0485	0.128	1	0.647016
2	37484726	rs2192939	G	A	PRKD3	0.5605	-0.1943	0.0303	1.48898e-10	-0.0665	0.0437	0.1283	1	0.647016
5	91843369	rs77151571	T	C	ARRDC3-AS1(dist=1126837),NR2F1-AS1(dist=901693)	0.0313	-0.5737	0.0892	1.236e-10	0.2515	0.1654	0.1284	1	0.647016
17	75316880	rs1436138	A	G	40057	0.3633	-0.3119	0.0315	4.72716e-23	-0.0754	0.0498	0.1299	1	0.6495
3	49432404	rs73088122	C	T	RHOA	0.1443	-0.2563	0.0438	4.83404e-09	0.0917	0.0613	0.1349	1	0.663304
10	102075479	rs603424	G	A	PKD2L1	0.1784	0.233	0.0402	6.66699e-09	0.0796	0.0534	0.1357	1	0.663304
8	30288272	rs2979470	T	C	RBPMS	0.51	-0.1991	0.0302	4.62062e-11	-0.0654	0.0439	0.136	1	0.663304
18	42179819	rs56407827	C	T	LOC105667213(dist=45951),SETBP1(dist=80319)	0.2687	0.3603	0.034	2.78099e-26	0.0713	0.0481	0.1379	1	0.663304
11	47676170	rs7107356	A	G	MTCH2(dist=11964),AGBL2(dist=4973)	0.5041	0.4598	0.0301	1.63005e-52	0.063	0.0429	0.1417	1	0.663304
9	130309028	rs1891730	T	C	FAM129B	0.3834	0.1812	0.0314	7.73998e-09	-0.067	0.0457	0.1424	1	0.663304
12	115920472	rs6490019	A	G	TBX3(dist=798503),MED13L(dist=475909)	0.6204	0.2897	0.0309	6.6115e-21	0.0649	0.0443	0.1427	1	0.663304
7	46008110	rs11977526	G	A	IGFBP3(dist=47239),TNS3(dist=1306642)	0.4009	-0.3213	0.0312	6.62217e-25	-0.0639	0.0441	0.1471	1	0.663304
19	5066330	rs2613765	G	A	KDM4B	0.4747	-0.2353	0.0301	5.32353e-15	-0.0623	0.0431	0.1477	1	0.663304
8	10640065	rs1821002	C	G	PINX1	0.5892	-0.3794	0.0307	5.19159e-35	-0.0661	0.0457	0.1479	1	0.663304
5	55807370	rs464605	C	T	C5orf67(NM_001287053:c.*179G>A)	0.746	0.2077	0.0347	2.07998e-09	0.0721	0.05	0.1495	1	0.663304
9	94201341	rs10820855	T	C	NFIL3(dist=14433),MIR3910-1(dist=197192)	0.312	0.1897	0.0332	1.04901e-08	0.067	0.0465	0.1496	1	0.663304
17	18185510	rs4925159	G	A	TOP3A	0.4246	0.2174	0.0305	9.65606e-13	0.0625	0.0434	0.1497	1	0.663304
8	72469742	rs4738141	A	G	EYA1(dist=195275),MSC(dist=284035)	0.2541	0.1929	0.0349	3.12399e-08	-0.0712	0.0495	0.1498	1	0.663304
11	16365282	rs2014408	C	T	SOX6	0.2087	0.5169	0.0373	1.25893e-43	0.0762	0.0529	0.15	1	0.663304
11	10676987	rs2098839	T	C	MRVI1	0.6658	-0.1985	0.0319	4.91496e-10	0.0673	0.0468	0.1504	1	0.663304
20	57742388	rs6026744	A	T	SLMO2-ATP5E(dist=124487),ZNF831(dist=23687)	0.1229	0.7131	0.0461	6.99842e-54	0.0909	0.0633	0.1511	1	0.663304
3	66422246	rs7618284	G	C	SLC25A26	0.3394	-0.1891	0.0331	1.10101e-08	0.0661	0.0461	0.1515	1	0.663304
3	123049938	rs6806529	A	C	ADCY5	0.5662	-0.1768	0.0309	1.02601e-08	-0.0619	0.0433	0.1522	1	0.663304
8	51947549	rs4873492	C	T	SNTG1(dist=240871),PXDNL(dist=284588)	0.1724	0.3431	0.0403	1.61399e-17	-0.0802	0.0562	0.1537	1	0.665346
10	114838872	rs7069881	C	T	TCF7L2	0.3472	-0.1806	0.0326	2.90102e-08	0.0638	0.0456	0.1615	1	0.68911
17	47090785	rs11079849	C	T	IGF2BP1	0.3225	-0.2105	0.0326	1.00201e-10	0.0643	0.0462	0.1639	1	0.68911
6	169720237	rs9294987	T	C	THBS2(dist=66028),WDR27(dist=137066)	0.4967	0.1934	0.0313	6.25403e-10	-0.06	0.0432	0.1644	1	0.68911
5	158523167	rs6895454	C	T	EBF1	0.0769	-0.3308	0.0577	9.93505e-09	-0.1172	0.0843	0.1647	1	0.68911
10	69623271	rs17712705	A	G	DNAJC12(dist=25334),SIRT1(dist=21156)	0.669	-0.2501	0.032	5.7161e-15	-0.0647	0.0466	0.1654	1	0.68911
7	75132471	rs62477728	G	C	SPDYE5(NM_001306141:c.*360G>C)	0.5554	0.1792	0.0317	1.51702e-08	0.0614	0.0443	0.1656	1	0.68911
4	63768826	rs13107261	G	A	ADGRL3-AS1(dist=741343),TECRL(dist=1375351)	0.3687	-0.1778	0.0314	1.567e-08	-0.0613	0.0447	0.1701	1	0.690902
22	19976406	rs2238787	G	A	ARVCF	0.292	0.2552	0.0332	1.45111e-14	0.0655	0.0478	0.1709	1	0.690902
16	81609598	rs7196195	T	G	CMIP	0.5767	0.2212	0.0304	3.35197e-13	0.06	0.0439	0.171	1	0.690902
7	106414069	rs2392929	T	G	CCDC71L(dist=112435),PIK3CG(dist=91654)	0.2027	0.7507	0.0379	1.95794e-87	-0.0757	0.0554	0.1716	1	0.690902
2	26911745	rs1275985	C	T	CIB4(dist=47534),KCNK3(dist=3836)	0.6133	-0.5411	0.0308	4.73042e-69	-0.0606	0.0445	0.1736	1	0.690902
12	53449321	rs7315980	G	A	TNS2	0.0825	0.4804	0.0558	7.3536e-18	0.1077	0.0792	0.174	1	0.690902
1	166023209	rs4573493	T	C	UCK2(dist=142354),FAM78B(dist=16047)	0.4932	-0.1668	0.0303	3.86002e-08	-0.0596	0.0439	0.1746	1	0.690902
19	18455444	rs34518929	G	A	PGPEP1	0.2623	-0.22	0.0345	1.793e-10	0.0664	0.0489	0.1746	1	0.690902
11	49693773	rs6486003	T	A	LOC440040	0.143	-0.4382	0.0448	1.41808e-22	-0.0896	0.0663	0.1767	1	0.691518
10	24690604	rs3858217	G	C	KIAA1217	0.2558	0.197	0.0354	2.61403e-08	0.0669	0.0495	0.1769	1	0.691518
8	129170126	rs2608029	C	G	MIR1208(dist=7692),LINC00824(dist=247390)	0.3347	-0.1805	0.032	1.60901e-08	-0.0619	0.046	0.1785	1	0.69212
2	65287896	rs2249105	A	G	CEP68	0.3679	-0.2927	0.0313	7.63484e-21	-0.0605	0.045	0.1792	1	0.69212
18	48799991	rs11876341	A	G	MEX3C(dist=75940),LOC100287225(dist=118421)	0.3081	0.213	0.0334	1.82301e-10	0.0626	0.0472	0.1845	1	0.703546
17	617869	rs11558129	G	A	VPS53	0.2384	0.1945	0.0356	4.44601e-08	0.0668	0.0505	0.1855	1	0.703546
16	83045790	rs7500448	A	G	CDH13	0.2533	-0.2227	0.035	1.97802e-10	0.0644	0.0487	0.1865	1	0.703546
2	211540507	rs1047891	C	A	CPS1	0.3193	-0.2528	0.0328	1.3671e-14	0.062	0.0471	0.1876	1	0.703546
4	144051276	rs72719160	A	T	INPP4B(dist=283672),USP38(dist=54794)	0.3171	0.2243	0.0324	4.33711e-12	-0.061	0.0464	0.1883	1	0.703546
17	43155914	rs7213273	G	A	NMT1	0.655	-0.4	0.0315	6.24022e-37	-0.0587	0.0449	0.1908	1	0.703546
6	39165859	rs9394578	C	A	KCNK5	0.2554	0.1931	0.0347	2.557e-08	0.064	0.049	0.1916	1	0.703546
14	100197940	rs75016974	C	T	CYP46A1(dist=4302),EML1(dist=61805)	0.1423	-0.2513	0.0439	1.04701e-08	-0.0844	0.0648	0.1928	1	0.703546
16	50550137	rs34941092	G	A	BRD7(dist=147292),NKD1(dist=32104)	0.1498	-0.3225	0.0425	3.2337e-14	0.0785	0.0607	0.1956	1	0.703546
7	123295964	rs7779099	C	T	LMOD2(NM_207163:c.-54C>T)	0.6908	-0.1976	0.0327	1.595e-09	0.0609	0.0471	0.1967	1	0.703546
7	139404666	rs141212865	A	C	HIPK2	0.1946	-0.301	0.0387	7.68069e-15	-0.0711	0.0551	0.1971	1	0.703546
2	164463486	rs59950510	T	A	FIGN	0.1083	0.3354	0.0497	1.49796e-11	0.0864	0.067	0.1972	1	0.703546
8	95969257	rs4582532	G	A	TP53INP1(dist=7642),NDUFAF6(dist=67957)	0.5059	-0.2003	0.0303	3.63915e-11	-0.0557	0.0433	0.1985	1	0.703546
1	10796547	rs17035646	G	A	CASZ1	0.3412	0.5131	0.0324	1.38612e-56	0.0583	0.0454	0.1987	1	0.703546
20	6327810	rs6054139	G	A	FERMT1(dist=223619),CASC20(dist=79569)	0.606	0.2094	0.0306	8.22811e-12	0.0578	0.045	0.199	1	0.703546
1	56979681	rs61772592	A	G	PLPP3	0.1255	0.3181	0.0455	2.8622e-12	0.0804	0.0632	0.2035	1	0.703546
15	85680532	rs3743157	C	A	PDE8A	0.1669	0.293	0.0404	4.20146e-13	0.0733	0.0579	0.2054	1	0.703546
17	17715101	rs11868035	G	A	SREBF1(NM_001005291:c.*835C>T,NM_004176:c.*835C>T)	0.297	0.1872	0.0332	1.761e-08	0.0801	0.0633	0.2058	1	0.703546
2	28635740	rs7562	T	C	FOSL2(NM_005253:c.*425T>C)	0.4793	-0.2313	0.0305	3.25912e-14	-0.0551	0.0436	0.2062	1	0.703546
12	69838702	rs111983646	G	A	YEATS4(dist=54052),FRS2(dist=25427)	0.1522	0.2528	0.0423	2.34299e-09	0.0759	0.06	0.2065	1	0.703546
6	29698050	rs2743925	A	G	HLA-F-AS1	0.1739	0.2663	0.0418	1.89902e-10	0.0672	0.0533	0.2068	1	0.703546
10	75409877	rs2177843	C	T	SYNPO2L	0.1505	0.4394	0.0432	2.79705e-24	0.0776	0.0615	0.2072	1	0.703546
1	94680185	rs75088623	A	G	ARHGAP29	0.2679	-0.1991	0.0341	5.10094e-09	-0.0628	0.0499	0.2085	1	0.703546
12	20373541	rs73075659	A	G	LOC100506393(dist=121739),PDE3A(dist=148638)	0.3346	-0.3962	0.0321	5.52077e-35	-0.0595	0.0474	0.2098	1	0.703546
5	141726983	rs2913920	C	T	LOC101926941	0.765	0.2418	0.0359	1.62293e-11	0.0637	0.0509	0.2108	1	0.703546
5	140086677	rs702395	C	T	ZMAT2	0.4369	0.2318	0.0305	3.23892e-14	-0.0547	0.0437	0.2112	1	0.703546
12	26457650	rs2129869	A	T	SSPN(dist=69942),ITPR2(dist=30620)	0.2222	0.2643	0.0361	2.44287e-13	0.065	0.0521	0.2118	1	0.703546
1	59669918	rs12758643	C	T	HSD52(dist=57439),FGGY(dist=92707)	0.2885	-0.275	0.0332	1.12902e-16	0.0596	0.0478	0.2127	1	0.703546
17	47509486	rs12944684	G	C	PHB(dist=17219),LOC101927207(dist=25737)	0.3312	0.3099	0.0321	5.22637e-22	0.0579	0.0468	0.216	1	0.707871
16	81510742	rs10493891	C	T	CMIP	0.2792	-0.277	0.0335	1.27703e-16	-0.0594	0.0481	0.2172	1	0.707871
2	144146311	rs7606205	A	C	ARHGAP15	0.2977	0.1843	0.0333	3.05499e-08	0.0583	0.0472	0.2173	1	0.707871
6	22392260	rs2744133	A	G	PRL(dist=89178),HDGFL1(dist=177418)	0.2754	-0.2879	0.0337	1.32587e-17	0.0585	0.0482	0.2248	1	0.728623
5	138775301	rs3923060	C	T	DNAJC18	0.7381	0.1917	0.0348	3.63697e-08	0.0587	0.0487	0.228	1	0.731312
11	48691193	rs9667596	T	C	OR4A47(dist=179919),TRIM49B(dist=361959)	0.1406	-0.505	0.045	3.12033e-29	-0.0798	0.0664	0.2291	1	0.731312
1	193510827	rs1007460	T	C	LINC01031(dist=175744),NONE(dist=NONE)	0.5097	0.175	0.0305	9.79806e-09	0.0523	0.0436	0.2297	1	0.731312
7	77572461	rs848445	T	C	PHTF2	0.7149	0.2025	0.0339	2.28402e-09	0.0586	0.049	0.2319	1	0.731312
7	22766645	rs1800795	C	G	LOC541472	0.5741	-0.1982	0.0307	1.11199e-10	-0.0553	0.0464	0.2331	1	0.731312
6	166180947	rs6932812	C	G	PDE10A(dist=105359),LINC00473(dist=156589)	0.0688	-0.4603	0.0615	7.21938e-14	0.0964	0.0809	0.2336	1	0.731312
17	46349432	rs72827805	T	C	SKAP1	0.0992	-0.4446	0.0503	9.68501e-19	-0.087	0.0731	0.2341	1	0.731312
1	207974818	rs2724377	A	G	MIR29B2,MIR29C	0.4697	-0.1938	0.0301	1.286e-10	0.051	0.0429	0.2347	1	0.731312
2	45881297	rs665783	G	A	PRKCE	0.299	0.2001	0.0331	1.48501e-09	-0.0559	0.0475	0.2387	1	0.7402
15	63406170	rs2652812	C	T	TPM1(dist=42057),LACTB(dist=7829)	0.7544	-0.2516	0.0353	1.02707e-12	-0.0571	0.0487	0.2411	1	0.744065
12	48144520	rs61917619	G	C	RAPGEF3	0.3792	0.1963	0.0311	2.96797e-10	-0.0521	0.0447	0.2436	1	0.7482
17	1337960	rs11650511	C	T	CRK	0.4377	0.2431	0.0314	1.06709e-14	-0.0521	0.0449	0.2453	1	0.749851
11	76125330	rs7927515	C	A	LOC100506127(dist=6155),EMSY(dist=30739)	0.3459	0.2271	0.0319	1.04689e-12	0.052	0.0452	0.25	1	0.759162
1	27284913	rs79598313	C	T	KDF1	0.0252	0.6651	0.0996	2.39994e-11	-0.1688	0.147	0.2507	1	0.759162
19	11287001	rs74179970	G	A	KANK2	0.081	0.4079	0.0568	6.82653e-13	0.0915	0.0799	0.2526	1	0.761341
10	82020788	rs2788293	A	T	LINC00857(dist=41375),MAT1A(dist=10788)	0.4886	-0.21	0.03	2.69092e-12	0.0492	0.0432	0.2545	1	0.7635
1	180865798	rs10914124	T	C	XPR1(dist=6383),KIAA1614(dist=16515)	0.3833	-0.234	0.0312	6.32121e-14	-0.0705	0.0622	0.2565	1	0.765083
2	162278233	rs55732192	G	T	TBR1	0.0947	-0.3358	0.0521	1.153e-10	-0.0838	0.074	0.2574	1	0.765083
9	125624164	rs733329	T	C	RC3H2	0.129	-0.3018	0.0454	3.09314e-11	0.1006	0.0892	0.2593	1	0.76555
2	165558252	rs12692738	T	C	COBLL1	0.2329	-0.2041	0.0359	1.366e-08	-0.0562	0.0504	0.2644	1	0.76555
6	32169621	rs3134939	T	A	NOTCH4	0.4834	0.296	0.0317	1.02094e-20	0.0486	0.0436	0.2647	1	0.76555
21	44760603	rs12627651	G	A	LINC00322(dist=8684),TCONS_00029157(dist=17332)	0.2872	0.3498	0.0341	1.024e-24	0.054	0.0484	0.265	1	0.76555
11	64024056	rs588177	C	A	PLCB3	0.6871	-0.222	0.0327	1.21395e-11	-0.0512	0.046	0.2657	1	0.76555
11	46181091	rs9300054	C	G	PHF21A(dist=38106),LOC101928894(dist=12415)	0.5228	-0.1924	0.0303	2.28802e-10	0.0477	0.0429	0.2662	1	0.76555
8	106325360	rs2957468	A	G	LRP12(dist=724108),ZFPM2(dist=5787)	0.6647	-0.2473	0.0322	1.58708e-14	-0.0515	0.0465	0.2677	1	0.76555
2	53025757	rs10189186	A	G	MIR4431(dist=96004),ASB3(dist=871360)	0.47	-0.1893	0.0302	3.91201e-10	0.0477	0.0431	0.2682	1	0.76555
13	30146201	rs9508495	C	T	SLC7A1	0.7565	-0.3557	0.0353	6.34308e-24	0.0768	0.0695	0.269	1	0.76555
16	4140231	rs7203473	G	C	ADCY9	0.1059	-0.3271	0.0489	2.24802e-11	-0.0776	0.0705	0.2708	1	0.76555
14	23855511	rs28730765	C	T	MYH6	0.0137	0.8148	0.1411	7.78305e-09	0.2879	0.262	0.2718	1	0.76555
2	25187115	rs2384063	C	T	DNAJC27	0.7607	0.3266	0.0357	6.32995e-20	0.0571	0.0519	0.2718	1	0.76555
5	55688992	rs10054208	C	T	ANKRD55(dist=159806),LOC102467147(dist=64630)	0.3617	0.1915	0.0324	3.24803e-09	-0.051	0.047	0.2779	1	0.779282
13	25255212	rs61948066	G	T	ATP12A	0.1206	0.2805	0.0468	2.07e-09	-0.0721	0.0667	0.2797	1	0.779282
12	122416254	rs1169078	C	G	WDR66	0.3121	0.1971	0.0327	1.67699e-09	0.0493	0.0456	0.2803	1	0.779282
2	205093360	rs11690717	G	T	ICOS(dist=267062),PARD3B(dist=317156)	0.3728	-0.202	0.0317	1.925e-10	0.048	0.0447	0.2837	1	0.78535
3	185329756	rs13091418	C	G	SENP2	0.3341	0.2234	0.0325	6.14752e-12	-0.0485	0.0457	0.2879	1	0.785908
4	54801228	rs60991988	T	G	LOC100506444(dist=200703),RPL21P44(dist=50438)	0.1069	-0.3789	0.0498	2.81968e-14	-0.0751	0.0708	0.2894	1	0.785908
6	21099352	rs7744319	T	C	CDKAL1	0.6216	0.1745	0.0312	2.23398e-08	-0.0471	0.0446	0.2915	1	0.785908
4	2668217	rs1290933	C	A	FAM193A	0.6919	-0.2847	0.0327	3.17176e-18	0.0502	0.0477	0.2919	1	0.785908
7	130432469	rs34072724	G	A	KLF14(dist=13609),MIR29A(dist=129037)	0.4889	-0.2422	0.0303	1.37309e-15	0.0462	0.044	0.2938	1	0.785908
15	75114322	rs11636952	T	C	LMAN1L	0.6859	-0.5313	0.0328	4.22377e-59	-0.0478	0.0456	0.2943	1	0.785908
1	25022314	rs72654647	G	A	SRRM1(dist=22542),CLIC4(dist=49446)	0.2477	0.2111	0.0355	2.63998e-09	0.0517	0.0493	0.2944	1	0.785908
2	177540601	rs17610485	T	A	LINC01117(dist=19915),HNRNPA3(dist=536821)	0.5761	0.1738	0.0304	1.05801e-08	0.0463	0.0442	0.2954	1	0.785908
1	87932732	rs2892987	G	A	LINC01364(dist=95394),PKN2-AS1(dist=1070464)	0.0856	0.3223	0.0543	2.94802e-09	0.0801	0.0768	0.2968	1	0.785908
6	134209837	rs2327429	T	C	TARID	0.2917	-0.2	0.0338	3.16097e-09	-0.0498	0.0478	0.2977	1	0.785908
15	74223646	rs74026308	G	T	LOXL1	0.1594	0.2438	0.0412	3.27703e-09	-0.061	0.0587	0.2985	1	0.785908
11	116772441	rs1076485	C	T	SIK3	0.1304	0.3388	0.0457	1.19289e-13	0.0681	0.0657	0.2998	1	0.785908
7	134138380	rs1790998	C	A	AKR1B1	0.4543	-0.2087	0.0306	9.09494e-12	0.0444	0.0431	0.3025	1	0.785908
6	151910126	rs6557155	T	G	CCDC170	0.5991	-0.1906	0.0313	1.14301e-09	0.0459	0.0446	0.3028	1	0.785908
10	64564892	rs2236295	G	T	ADO	0.3978	-0.3028	0.0309	1.04496e-22	-0.046	0.0448	0.3049	1	0.785908
9	211762	rs520015	C	G	CBWD1(dist=32687),C9orf66(dist=1346)	0.487	-0.2003	0.0301	2.83531e-11	-0.0446	0.0436	0.3055	1	0.785908
11	27338689	rs10835161	G	T	BBOX1-AS1(dist=97029),CCDC34(dist=21372)	0.5921	-0.1983	0.0313	2.339e-10	-0.0452	0.0443	0.308	1	0.785908
7	150071605	rs11972067	G	A	REPIN1	0.321	-0.1789	0.0326	3.91598e-08	-0.0486	0.0479	0.3103	1	0.785908
14	35871217	rs8904	G	A	NFKBIA(NM_020529:c.*2C>T)	0.3678	0.3061	0.0314	1.71317e-22	0.0444	0.0439	0.3112	1	0.785908
7	40440233	rs17171710	C	T	SUGCT	0.1066	-0.4086	0.0493	1.13006e-16	-0.073	0.0721	0.3114	1	0.785908
19	17219105	rs7246865	G	A	MYO9B	0.2615	0.2763	0.0344	1.04809e-15	0.0482	0.0477	0.3124	1	0.785908
1	42364877	rs1408945	G	T	HIVEP3	0.4243	-0.3196	0.0304	8.33105e-26	0.046	0.0455	0.3126	1	0.785908
11	16534415	rs12802656	A	C	SOX6(dist=36480),C11orf58(dist=225733)	0.4796	-0.1718	0.0303	1.37499e-08	0.0431	0.0427	0.313	1	0.785908
12	67782397	rs4143175	T	C	CAND1(dist=73925),LOC100507175(dist=131465)	0.7591	-0.2187	0.0352	5.10399e-10	0.0511	0.0509	0.3154	1	0.785908
16	15910743	rs3915499	G	A	MYH11	0.3187	-0.2065	0.0322	1.36399e-10	-0.0469	0.0468	0.3161	1	0.785908
3	157828781	rs73164066	T	C	RSRC1	0.316	0.2172	0.0327	3.17468e-11	-0.0477	0.0476	0.3165	1	0.785908
2	174977976	rs10048760	T	G	OLA1	0.4712	0.1862	0.0301	6.56206e-10	0.0432	0.0432	0.3168	1	0.785908
22	50727921	rs28578714	T	C	PLXNB2	0.3938	-0.2066	0.0327	2.52802e-10	-0.045	0.0452	0.319	1	0.786802
2	56196884	rs1432564	C	T	MIR217HG	0.5641	-0.1754	0.0304	7.52298e-09	0.0431	0.0433	0.3196	1	0.786802
5	87389027	rs6452769	G	A	CCNH(dist=680177),TMEM161B(dist=96423)	0.2053	-0.3143	0.0377	7.82168e-17	-0.0516	0.0523	0.324	1	0.787821
7	28177338	rs849138	G	A	JAZF1	0.5021	-0.1893	0.0303	3.98896e-10	-0.0423	0.0431	0.326	1	0.787821
11	27734420	rs962369	T	C	BDNF	0.3006	-0.2233	0.0331	1.43186e-11	-0.0476	0.0486	0.3271	1	0.787821
14	103859962	rs8014182	C	T	MARK3	0.1324	-0.3339	0.0444	5.22757e-14	-0.0615	0.063	0.3292	1	0.787821
6	118609205	rs1743259	C	G	SLC35F1	0.0811	0.3978	0.0557	8.86952e-13	0.0721	0.0741	0.3307	1	0.787821
17	59087808	rs9652858	G	A	BCAS3	0.181	0.2552	0.0399	1.527e-10	-0.0542	0.0557	0.3308	1	0.787821
1	41865293	rs11210029	A	G	FOXO6(dist=16030),EDN2(dist=79153)	0.3678	0.203	0.0313	8.91867e-11	0.0427	0.0439	0.331	1	0.787821
1	243387788	rs1565440	G	A	CEP170	0.3752	0.1746	0.0311	1.935e-08	0.0437	0.0452	0.3333	1	0.787821
11	116079093	rs7106420	G	A	LINC00900(dist=448175),BUD13(dist=539793)	0.6935	0.2186	0.0327	2.18776e-11	0.0462	0.0478	0.3338	1	0.787821
18	57829135	rs6567160	T	C	PMAIP1(dist=257597),MC4R(dist=209429)	0.2339	-0.2242	0.0357	3.32997e-10	-0.0497	0.0516	0.3354	1	0.787821
8	77690563	rs16939357	T	C	ZFHX4	0.1532	-0.3114	0.0421	1.3671e-13	-0.0574	0.0597	0.3356	1	0.787821
12	12626050	rs2417189	G	T	DUSP16	0.64	0.2429	0.0314	1.03205e-14	-0.0438	0.0455	0.3366	1	0.787821
10	18572142	rs11013321	C	G	CACNB2	0.3994	-0.1866	0.0312	2.31601e-09	0.0424	0.0442	0.3367	1	0.787821
11	72088806	rs10501410	G	A	CLPB	0.0692	0.4122	0.0607	1.10205e-11	-0.0841	0.0878	0.3378	1	0.787821
6	152333104	rs13203975	G	A	ESR1	0.1158	0.2793	0.0476	4.46396e-09	0.0627	0.0658	0.3402	1	0.787821
10	62390726	rs10761530	T	C	ANK3	0.5011	-0.2004	0.03	2.5398e-11	0.0417	0.0437	0.3406	1	0.787821
4	156639846	rs12643599	A	G	GUCY1A3	0.3605	-0.3134	0.0313	1.23197e-23	-0.0427	0.0449	0.3419	1	0.787821
4	124794644	rs3097937	A	T	LINC01091	0.1974	-0.2226	0.0381	4.94994e-09	-0.0529	0.0556	0.342	1	0.787821
12	102837863	rs5742643	T	C	IGF1	0.7513	0.2233	0.0349	1.525e-10	0.048	0.0506	0.3433	1	0.788002
19	33896432	rs4805881	A	C	PEPD	0.6654	-0.191	0.0319	2.07401e-09	0.0431	0.0458	0.3468	1	0.791653
5	55868097	rs13179413	C	T	C5orf67	0.2819	0.2238	0.0347	1.084e-10	0.0455	0.0485	0.3481	1	0.791653
20	17877073	rs1998107	A	G	BANF2(dist=160556),SNX5(dist=45167)	0.4967	0.1904	0.03	2.23398e-10	-0.041	0.0439	0.3496	1	0.791653
19	31867447	rs28572357	A	C	TSHZ3(dist=27257),THEG5(dist=211648)	0.3977	0.2733	0.0308	6.34016e-19	0.0414	0.0443	0.3498	1	0.791653
10	45377839	rs4284362	C	A	TMEM72-AS1	0.7181	-0.2256	0.0338	2.60976e-11	0.0446	0.0479	0.3527	1	0.792878
2	73403040	rs4577304	T	C	RAB11FIP5(dist=62894),NOTO(dist=26346)	0.4767	0.1767	0.0302	4.98701e-09	0.0406	0.0437	0.3528	1	0.792878
4	26812737	rs55924432	C	T	TBC1D19(dist=54902),STIM2(dist=49576)	0.401	0.2651	0.0317	5.69508e-17	0.0409	0.0441	0.3542	1	0.79326
5	179411477	rs12153395	G	A	RNF130	0.1147	-0.3303	0.0486	1.06905e-11	0.0646	0.0702	0.3576	1	0.798104
5	61940569	rs12657950	C	T	IPO11(dist=16153),HTR1A(dist=1315306)	0.0744	0.455	0.059	1.26911e-14	0.0768	0.0843	0.3627	1	0.800149
15	66937421	rs7165200	G	A	LINC01169	0.4398	0.2011	0.0302	2.8688e-11	-0.0399	0.044	0.3649	1	0.800149
6	151004770	rs17080102	G	C	PLEKHG1	0.0694	-0.8085	0.0594	3.52209e-42	-0.0811	0.0897	0.3662	1	0.800149
16	1347717	rs11641374	C	A	TPSD1(dist=39223),UBE2I(dist=11437)	0.5995	-0.1943	0.0309	3.26002e-10	0.0404	0.0447	0.3667	1	0.800149
22	50228044	rs148140538	C	T	BRD1(dist=6848),ZBED4(dist=19453)	0.0808	-0.3252	0.0562	7.39095e-09	-0.0697	0.0773	0.367	1	0.800149
8	135616959	rs7012866	T	G	ZFAT	0.5009	0.2325	0.0301	1.21088e-14	0.0391	0.0434	0.367	1	0.800149
10	105639421	rs911547	G	A	OBFC1(NM_024928:c.*3021C>T)	0.8554	-0.3084	0.043	7.76068e-13	0.0543	0.0602	0.3672	1	0.800149
8	82797356	rs28464834	A	T	SNX16(dist=42835),LINC01419(dist=1518637)	0.2571	-0.2481	0.0346	7.96343e-13	-0.0448	0.0499	0.3698	1	0.803101
1	207211326	rs11120093	C	T	C1orf116(dist=5225),YOD1(dist=5868)	0.4082	-0.1792	0.0307	5.12897e-09	0.0361	0.0405	0.3727	1	0.805834
6	26092170	rs2032451	G	T	HFE	0.1505	0.5425	0.0424	1.56207e-37	0.0518	0.0582	0.3736	1	0.805834
9	116696625	rs13290326	C	T	ZNF618	0.5014	-0.2122	0.03	1.51985e-12	0.038	0.043	0.3767	1	0.805834
1	113435012	rs2105388	C	A	LINC01356(dist=41747),SLC16A1(dist=19458)	0.545	0.1779	0.0305	5.69797e-09	-0.0384	0.0436	0.3785	1	0.805834
10	122968964	rs11592107	G	A	MIR5694(dist=162106),FGFR2(dist=268880)	0.3096	0.3024	0.0326	1.54703e-20	0.0408	0.0464	0.3797	1	0.805834
13	56398286	rs75961402	G	A	MIR5007(dist=649603),PRR20D(dist=1316766)	0.1534	0.2659	0.0418	1.945e-10	0.0526	0.0599	0.38	1	0.805834
2	40557276	rs2160236	G	C	SLC8A1	0.3796	-0.2441	0.0316	1.22293e-14	-0.0396	0.0451	0.3804	1	0.805834
15	90027296	rs78550103	G	A	RHCG	0.1489	-0.2842	0.0431	4.45143e-11	-0.0537	0.0613	0.3813	1	0.805834
3	37539090	rs267517	G	A	ITGA9	0.5916	-0.261	0.0313	7.17629e-17	-0.0388	0.0445	0.3832	1	0.805834
7	1142862	rs75102927	G	C	C7orf50	0.2532	0.2016	0.0348	7.05797e-09	-0.0433	0.0498	0.3851	1	0.805834
9	4334791	rs28558845	G	C	GLIS3(dist=34756),SLC1A1(dist=155636)	0.1553	-0.2569	0.0422	1.16399e-09	0.0501	0.0578	0.3863	1	0.805834
17	43480848	rs1230100	G	C	ARHGAP27	0.4743	-0.2111	0.0318	3.39078e-11	-0.0372	0.043	0.3868	1	0.805834
6	1613686	rs2745599	A	G	FOXC1(NM_001453:c.*1344A>G)	0.448	-0.2164	0.0317	8.95571e-12	-0.0387	0.0448	0.3873	1	0.805834
14	70456664	rs227426	G	T	SMOC1	0.561	0.186	0.0303	8.58598e-10	0.0373	0.0435	0.3909	1	0.808937
12	66376091	rs7306710	T	C	HMGA2(dist=16020),MIR6074(dist=41309)	0.519	0.2429	0.0303	1.02494e-15	0.0373	0.0435	0.3913	1	0.808937
10	28233469	rs3802517	T	A	ARMC4	0.4618	0.2527	0.0301	4.64836e-17	0.0377	0.0441	0.3926	1	0.809032
6	23181119	rs12661604	G	A	HDGFL1(dist=610369),NRSN1(dist=945295)	0.4019	0.1776	0.031	9.86507e-09	-0.0374	0.0442	0.3964	1	0.812373
13	47189928	rs912434	G	T	LRCH1	0.7594	0.234	0.0351	2.47116e-11	-0.0435	0.0513	0.3971	1	0.812373
17	30032420	rs1551355	C	T	MIR365B(dist=129880),COPRS(dist=146464)	0.2334	0.2098	0.0356	3.88597e-09	-0.0422	0.0499	0.398	1	0.812373
6	35388758	rs2395622	C	T	PPARD	0.8151	-0.2266	0.0392	7.16605e-09	-0.0468	0.0561	0.4046	1	0.821392
6	131311909	rs9885632	C	T	EPB41L2	0.7309	0.2358	0.0341	4.36918e-12	-0.0397	0.0477	0.4052	1	0.821392
21	16556367	rs1882961	C	T	NRIP1(dist=119241),USP25(dist=545977)	0.3087	0.2443	0.0326	6.68652e-14	-0.0388	0.0469	0.4082	1	0.821392
11	13295353	rs10832013	G	T	RASSF10(dist=261700),ARNTL(dist=3921)	0.6945	0.19	0.0326	5.87503e-09	-0.0388	0.047	0.4083	1	0.821392
2	42967863	rs7600439	G	A	MTA3	0.4735	-0.1841	0.0303	1.18899e-09	-0.0357	0.0432	0.4091	1	0.821392
20	51788718	rs2801008	T	G	TSHZ2	0.3183	0.1876	0.0324	7.36902e-09	-0.0387	0.0472	0.4126	1	0.821392
7	24738164	rs12979	C	G	DFNA5(NM_004403:c.*481G>C,NM_001127454:c.*481G>C,NM_001127453:c.*481G>C)	0.1302	-0.2739	0.0449	1.09099e-09	-0.0533	0.0652	0.4141	1	0.821392
2	27794233	rs10205364	C	T	GCKR(dist=47683),C2orf16(dist=5156)	0.4849	0.1897	0.0301	2.92402e-10	-0.0355	0.0436	0.4156	1	0.821392
1	67007389	rs12136922	G	A	SGIP1	0.4949	0.2027	0.0304	2.68906e-11	0.0348	0.0427	0.416	1	0.821392
13	73826901	rs78474310	A	G	KLF5(dist=175221),LINC00392(dist=311480)	0.0448	0.4699	0.0734	1.51199e-10	0.0894	0.1101	0.4169	1	0.821392
20	11018672	rs6040316	T	C	LOC101929413(dist=128752),LOC339593(dist=228635)	0.0117	0.9859	0.1468	1.84714e-11	0.1677	0.2068	0.4174	1	0.821392
4	156942109	rs4306914	C	G	CTSO(dist=67061),PDGFC(dist=740654)	0.1585	0.241	0.0425	1.45801e-08	-0.0506	0.0624	0.4177	1	0.821392
10	95899646	rs2797983	G	C	PLCE1	0.5384	-0.413	0.0304	3.85834e-42	0.0353	0.0438	0.4204	1	0.824188
7	18543250	rs3807925	A	G	HDAC9	0.3504	0.1859	0.0319	5.38902e-09	-0.0365	0.0455	0.4232	1	0.827164
11	30351223	rs7927974	A	G	ARL14EP	0.2815	0.2131	0.0335	1.992e-10	0.038	0.0476	0.4249	1	0.827977
3	168697602	rs3980686	G	T	LOC100507661(dist=57821),MECOM(dist=103685)	0.1075	-0.4998	0.0487	1.02707e-24	-0.0546	0.0686	0.4263	1	0.828203
16	89697625	rs908951	C	T	DPEP1	0.4378	-0.2261	0.0315	7.1351e-13	-0.0343	0.0433	0.4285	1	0.829977
2	146897539	rs62169534	T	C	TEX41(dist=1063248),PABPC1P2(dist=447086)	0.4445	-0.1901	0.0303	3.74102e-10	0.0347	0.0442	0.4318	1	0.832567
13	73131694	rs17245822	A	C	DACH1(dist=690364),MZT1(dist=150801)	0.3733	0.1899	0.0312	1.15199e-09	0.035	0.0447	0.4339	1	0.832567
2	114083120	rs6737318	A	G	PAX8(dist=46622),CBWD2(dist=112148)	0.2218	-0.2348	0.0364	1.12899e-10	0.0405	0.0518	0.4341	1	0.832567
3	41107173	rs6788984	A	G	ZNF621(dist=525888),CTNNB1(dist=133769)	0.1437	-0.2999	0.0432	3.80627e-12	0.0471	0.0604	0.435	1	0.832567
9	119359745	rs2093324	G	A	ASTN2	0.3668	-0.1801	0.0314	9.7481e-09	-0.0353	0.0455	0.4369	1	0.833729
6	50683009	rs78648104	T	C	TFAP2D	0.0925	0.4287	0.0541	2.36483e-15	-0.061	0.0788	0.4387	1	0.834695
15	95312071	rs12906962	T	C	MCTP2(dist=284890),LOC440311(dist=86521)	0.324	0.2653	0.0325	3.27718e-16	-0.0355	0.0462	0.4413	1	0.837172
16	86436343	rs3950627	C	A	LINC00917(dist=57058),FENDRR(dist=71788)	0.531	0.1851	0.0308	1.82398e-09	-0.0336	0.0438	0.4432	1	0.838311
1	184585182	rs4651224	C	T	C1orf21	0.4474	0.1986	0.0306	8.99912e-11	0.0331	0.0436	0.4485	1	0.845855
14	94466910	rs7156903	G	T	LINC00521	0.3723	-0.1945	0.0313	5.36204e-10	0.0344	0.0456	0.4513	1	0.848655
5	122835051	rs9327297	C	G	CEP120(dist=75765),CSNK1G3(dist=12742)	0.3324	-0.2747	0.0319	8.06678e-18	-0.0343	0.0457	0.4536	1	0.8505
1	209970355	rs7555285	G	C	IRF6	0.8011	0.2294	0.0376	1.054e-09	-0.0405	0.0544	0.4563	1	0.850547
8	141057641	rs4440615	G	A	TRAPPC9	0.6321	-0.2201	0.0312	1.87413e-12	-0.0337	0.0453	0.4574	1	0.850547
4	46595623	rs12511987	T	G	GABRA2(dist=203567),COX7B2(dist=141224)	0.1774	0.2329	0.0399	5.39299e-09	-0.0426	0.0574	0.4583	1	0.850547
3	11677695	rs17778035	C	T	VGLL4	0.1384	-0.2407	0.0438	3.93904e-08	0.0458	0.0618	0.4589	1	0.850547
14	69259406	rs11847049	C	G	ZFP36L1	0.2166	0.2272	0.0364	4.44304e-10	0.0338	0.0463	0.4653	1	0.859938
11	19224677	rs10766533	T	A	CSRP3	0.7108	0.2099	0.0337	4.68598e-10	0.0344	0.0476	0.4691	1	0.864484
9	95201540	rs7045409	T	A	CENPP	0.3669	-0.1862	0.0313	2.54501e-09	-0.0321	0.0446	0.4717	1	0.864886
3	74760545	rs6785824	A	G	CNTN3(dist=190254),MIR4444-1(dist=503082)	0.4914	-0.1669	0.0302	3.29503e-08	-0.0316	0.0439	0.472	1	0.864886
20	30139886	rs6058088	T	G	HM13	0.1561	-0.2832	0.0417	1.14393e-11	0.0582	0.0819	0.4773	1	0.865138
5	66291370	rs4286632	A	G	MAST4	0.2694	-0.211	0.0343	7.641e-10	-0.0353	0.0501	0.481	1	0.865138
11	45351729	rs11604357	C	A	SYT13(dist=43845),LOC101928812(dist=25193)	0.1622	-0.277	0.0411	1.60103e-11	0.0404	0.0574	0.4815	1	0.865138
7	155744303	rs1870735	C	G	SHH(dist=139336),LOC389602(dist=11023)	0.5469	-0.206	0.0311	3.60496e-11	0.0309	0.0439	0.4817	1	0.865138
6	109090119	rs557526	G	A	LINC00222	0.2347	-0.2064	0.0356	6.52695e-09	-0.037	0.0527	0.4833	1	0.865138
12	50088747	rs60121503	G	C	FMNL3	0.0843	-0.3291	0.0543	1.39801e-09	0.0539	0.0769	0.4835	1	0.865138
6	140383733	rs7763294	T	G	LOC100507477	0.6837	0.2004	0.0324	6.38793e-10	0.0328	0.047	0.4846	1	0.865138
15	40317075	rs11629850	G	A	EIF2AK4	0.5287	0.2297	0.0301	2.25476e-14	0.0299	0.0429	0.4858	1	0.865138
10	65208652	rs72837033	G	A	JMJD1C	0.3345	0.2351	0.032	1.89017e-13	-0.0328	0.0474	0.4891	1	0.865138
4	145740898	rs2353940	T	C	HHIP(dist=81017),ANAPC10(dist=174829)	0.2493	0.2075	0.0358	6.84605e-09	0.0351	0.051	0.492	1	0.865138
12	105871914	rs11112548	A	T	C12orf75(dist=106618),CASC18(dist=226067)	0.0444	-0.5092	0.0768	3.34272e-11	-0.0701	0.1026	0.4943	1	0.865138
11	63744609	rs4980515	T	C	COX8A	0.5007	-0.2253	0.0303	9.72523e-14	-0.0296	0.0435	0.4956	1	0.865138
17	73934130	rs2608882	G	A	FBF1	0.2237	-0.2515	0.0361	3.43163e-12	0.0354	0.052	0.4962	1	0.865138
15	86295286	rs11632436	G	C	AKAP13(dist=2697),LOC101929679(dist=2886)	0.5035	0.222	0.0302	1.95794e-13	-0.0293	0.0435	0.4996	1	0.865138
14	53420358	rs35413927	A	G	FERMT2(dist=2543),DDHD1(dist=83100)	0.3054	0.3002	0.0328	5.25049e-20	0.0314	0.0467	0.5007	1	0.865138
5	127490061	rs72794392	A	T	SLC12A2	0.2107	0.241	0.037	7.03072e-11	0.0366	0.0544	0.5007	1	0.865138
8	76878957	rs2126474	G	T	HNF4G(dist=399896),LINC01111(dist=439932)	0.4125	-0.2601	0.0306	1.87111e-17	-0.0294	0.0439	0.5029	1	0.865138
21	33814378	rs2833834	C	A	EVA1C	0.2765	0.2177	0.0338	1.217e-10	0.0323	0.0483	0.5044	1	0.865138
17	30777924	rs9899540	A	T	PSMD11	0.6001	-0.2011	0.0316	1.865e-10	0.0296	0.0446	0.5062	1	0.865138
1	227496564	rs72632819	G	T	CDC42BPA	0.2857	0.1855	0.0332	2.39602e-08	-0.0318	0.048	0.5077	1	0.865138
11	89224477	rs2289124	G	A	NOX4(NM_001143836:c.-63C>T,NM_001291926:c.-39483C>T,NM_016931:c.-63C>T)	0.1673	-0.308	0.0415	1.13501e-13	-0.0391	0.059	0.5078	1	0.865138
17	64252393	rs112260610	C	T	APOH(dist=26837),PRKCA(dist=46533)	0.1403	0.2588	0.0435	2.68602e-09	0.0415	0.0627	0.5079	1	0.865138
20	47309716	rs6019378	C	T	PREX1	0.4378	-0.1739	0.0302	8.95901e-09	-0.0289	0.0436	0.5079	1	0.865138
11	8819808	rs3763917	A	C	LOC102724784	0.2031	-0.2118	0.0376	1.81899e-08	-0.0358	0.0543	0.5093	1	0.865138
14	30122409	rs17115145	C	T	MIR548AI	0.3967	0.1775	0.0307	7.38601e-09	0.0296	0.0449	0.5095	1	0.865138
4	109038654	rs4245930	G	A	LEF1	0.6334	-0.2022	0.0313	1.03901e-10	-0.0297	0.045	0.5096	1	0.865138
12	54441498	rs7134677	C	T	HOXC4	0.2978	-0.3851	0.0332	4.45554e-31	0.0318	0.0485	0.5115	1	0.865138
11	67809268	rs36027301	C	T	TCIRG1	0.059	-0.4215	0.0669	2.98999e-10	-0.0624	0.0956	0.5139	1	0.865138
9	112757346	rs59400568	A	G	PALM2-AKAP2	0.197	-0.2239	0.0377	2.87799e-09	-0.0365	0.056	0.5142	1	0.865138
10	94468685	rs11187142	T	C	HHEX(dist=13277),EXOC6(dist=125785)	0.8953	-0.3312	0.0496	2.52581e-11	0.0448	0.0687	0.5143	1	0.865138
5	92053867	rs258951	T	A	ARRDC3-AS1(dist=1337335),NR2F1-AS1(dist=691195)	0.5524	0.1795	0.0307	4.75302e-09	-0.0283	0.0434	0.5143	1	0.865138
19	49207554	rs571689	C	T	FUT2(NM_001097638:c.*309C>T,NM_000511:c.*309C>T)	0.5196	0.228	0.0304	6.7655e-14	0.0279	0.0429	0.5151	1	0.865138
6	126228512	rs10782230	G	A	NCOA7	0.4845	0.2106	0.0302	2.91206e-12	0.0284	0.0437	0.5164	1	0.865138
1	22282824	rs79932633	C	A	HSPG2(dist=19034),CELA3B(dist=20594)	0.1084	-0.2736	0.0494	3.09599e-08	-0.0455	0.071	0.5216	1	0.87
20	20957669	rs6137201	A	T	RALGAPA2(dist=264403),KIZ(dist=148955)	0.1224	-0.2672	0.0473	1.639e-08	-0.0433	0.0677	0.522	1	0.87
11	32447347	rs7110547	C	G	WT1	0.3798	0.2154	0.0314	6.75772e-12	-0.0295	0.0467	0.5279	1	0.877566
2	55779476	rs13016772	C	T	PPP4R3B	0.7651	0.2522	0.0355	1.22687e-12	0.0322	0.0513	0.5295	1	0.877963
2	242344695	rs139354822	T	C	FARP2	0.0296	-0.6115	0.0975	3.50502e-10	-0.0986	0.1608	0.5397	1	0.891783
2	135630498	rs17257081	A	G	CCNT2-AS1	0.1935	-0.2274	0.0392	6.35097e-09	0.0305	0.0499	0.5406	1	0.891783
6	29152970	rs9257594	T	C	OR2J2(dist=10619),OR14J1(dist=121497)	0.7768	-0.2169	0.0386	1.93402e-08	-0.0306	0.0506	0.5456	1	0.897735
2	26830665	rs11685352	G	A	CIB4	0.1836	-0.2266	0.039	6.14002e-09	-0.0342	0.0569	0.5473	1	0.89824
1	230849359	rs2493134	T	C	AGT	0.4071	0.3736	0.0309	1.10408e-33	-0.026	0.0437	0.5517	1	0.898312
2	18975439	rs67720684	C	A	NT5C1B-RDH14(dist=204593),MIR4757(dist=572751)	0.2385	0.1943	0.0353	3.84902e-08	-0.0311	0.0522	0.5517	1	0.898312
10	103384849	rs10883667	A	T	FBXW4	0.2157	0.2298	0.0366	3.59402e-10	0.0302	0.0511	0.5543	1	0.898312
21	16339172	rs2229742	G	C	NRIP1	0.1037	0.3521	0.05	1.87284e-12	0.0431	0.073	0.5553	1	0.898312
14	68018247	rs57140819	C	G	PLEKHH1	0.1732	-0.2415	0.0398	1.29799e-09	-0.0337	0.0571	0.5554	1	0.898312
6	82281417	rs9449350	T	C	BCKDHB(dist=1225430),FAM46A(dist=174030)	0.3205	0.2189	0.0323	1.18495e-11	-0.0269	0.0456	0.5557	1	0.898312
7	92237426	rs42032	G	A	CDK6(NM_001259:c.*7028C>T,NM_001145306:c.*7028C>T)	0.2641	-0.3231	0.0345	7.39265e-21	-0.0284	0.0483	0.5574	1	0.898807
5	64079015	rs6875372	T	A	CWC27	0.5151	0.1886	0.0303	4.80297e-10	0.0341	0.0586	0.5605	1	0.900754
8	38130025	rs1906672	G	A	PLPP5(dist=3287),WHSC1L1(dist=2536)	0.2319	0.2966	0.0358	1.20393e-16	-0.0303	0.0522	0.5614	1	0.900754
11	122610568	rs2156805	A	G	UBASH3B	0.5084	-0.1775	0.0303	4.64002e-09	0.0251	0.0433	0.5631	1	0.901239
11	69262428	rs7394746	T	C	MYEOV(dist=197674),LINC01488(dist=37901)	0.4722	-0.2276	0.0305	9.0803e-14	0.0249	0.0433	0.5662	1	0.903958
7	19049388	rs2107595	G	A	HDAC9(dist=12396),TWIST1(dist=105703)	0.159	0.4176	0.0415	7.36885e-24	-0.0339	0.0596	0.5693	1	0.906177
11	9977971	rs7106914	T	C	SBF2	0.4496	0.2172	0.0302	6.94544e-13	0.0252	0.0444	0.5704	1	0.906177
14	71451265	rs8003103	G	A	PCNX	0.3447	-0.1755	0.0319	3.59898e-08	-0.0258	0.0458	0.5736	1	0.907743
5	33128479	rs2054479	T	G	LOC340113(dist=165906),TARS(dist=312323)	0.2809	0.2653	0.0336	3.01717e-15	0.0275	0.049	0.5742	1	0.907743
2	177016728	rs34727427	T	C	HOXD4	0.3168	0.2353	0.0324	4.01698e-13	-0.0258	0.0463	0.5783	1	0.91181
16	80861676	rs2549732	G	A	PRCAT47	0.0713	-0.4547	0.059	1.26999e-14	-0.0453	0.0818	0.5796	1	0.91181
10	102643219	rs17113555	C	G	PAX2(dist=53521),SLF2(dist=29107)	0.1112	0.3014	0.0485	5.17202e-10	0.0379	0.0692	0.5844	1	0.913464
6	109013930	rs9486916	C	T	FOXO3(dist=7959),LINC00222(dist=58927)	0.1979	0.2657	0.0385	5.41876e-12	-0.0388	0.0709	0.5846	1	0.913464
5	96174186	rs709668	A	G	ERAP1(dist=24338),ERAP2(dist=37458)	0.7997	0.2943	0.0377	5.96348e-15	-0.0289	0.0529	0.5849	1	0.913464
17	7790048	rs55752997	C	A	CHD3	0.0724	0.3872	0.0599	1.00501e-10	0.0466	0.0861	0.5882	1	0.916399
19	32591878	rs1433121	C	T	LINC01533(dist=52073),LOC101927411(dist=1120)	0.6906	-0.228	0.0326	2.65522e-12	-0.0252	0.0469	0.5917	1	0.91963
16	51757242	rs34869093	A	G	SALL1(dist=572059),LINC01571(dist=39188)	0.3719	0.2197	0.0312	1.84417e-12	-0.024	0.0454	0.5964	1	0.923368
1	113044328	rs10776752	G	T	WNT2B	0.0809	0.8211	0.0576	4.60999e-46	0.0441	0.0835	0.5975	1	0.923368
9	22942770	rs9886665	T	C	LINC01239(dist=118558),LOC101929563(dist=557919)	0.7329	-0.2048	0.0343	2.47201e-09	-0.026	0.0494	0.5984	1	0.923368
16	51565828	rs62039771	G	T	SALL1(dist=380645),LINC01571(dist=230602)	0.0985	0.332	0.0509	6.61607e-11	0.0396	0.0758	0.6008	1	0.924859
2	43196694	rs115262049	A	T	HAAO(dist=176943),LOC102723854(dist=58298)	0.0868	-0.5893	0.0552	1.2939e-26	0.0413	0.0806	0.6081	1	0.933585
1	25351581	rs4320727	G	A	MIR4425(dist=1504),SYF2(dist=197186)	0.6325	0.2338	0.0314	9.88781e-14	0.023	0.045	0.6095	1	0.933585
17	59475642	rs1000423	C	T	TBX2-AS1	0.7316	0.4138	0.0346	6.5013e-33	0.0248	0.049	0.6121	1	0.933585
19	30100319	rs3786516	T	A	POP4	0.7767	0.2307	0.0363	2.117e-10	0.0265	0.0523	0.6126	1	0.933585
5	112368522	rs2112453	G	A	MCC	0.7288	-0.1876	0.0341	3.69097e-08	0.0246	0.0488	0.6138	1	0.933585
3	141125234	rs1344673	C	T	ZBTB38	0.047	0.534	0.0725	1.8218e-13	0.0503	0.1005	0.6165	1	0.933585
11	61272565	rs7125196	T	C	PPP1R32(dist=14165),MIR4488(dist=3503)	0.1183	-0.4422	0.0472	7.30634e-21	-0.0356	0.0711	0.6166	1	0.933585
1	169090660	rs12731646	C	T	ATP1B1	0.409	-0.189	0.0307	7.21207e-10	-0.0219	0.0444	0.6217	1	0.934589
6	151966387	rs1293965	A	G	CCDC170(dist=24059),ESR1(dist=45244)	0.2515	0.1997	0.0348	9.82811e-09	0.0243	0.0494	0.6219	1	0.934589
4	52680923	rs61794248	G	T	NONE(dist=NONE),DCUN1D4(dist=28243)	0.2856	0.2034	0.0358	1.33999e-08	-0.024	0.0488	0.6229	1	0.934589
3	121682388	rs12637573	A	G	SLC15A2(dist=19354),ILDR1(dist=23782)	0.5282	0.1731	0.0302	9.94901e-09	0.0212	0.0436	0.6269	1	0.934589
3	12626516	rs3729931	G	A	RAF1	0.36	-0.1823	0.0314	6.28695e-09	0.0213	0.0445	0.6314	1	0.934589
1	15930602	rs72645890	A	G	AGMAT(dist=18997),DDI2(dist=13351)	0.28	-0.3369	0.0336	1.11404e-23	0.0229	0.0481	0.6334	1	0.934589
8	102750597	rs142449193	C	T	NCALD	0.0464	-0.4549	0.074	7.85597e-10	-0.05	0.1059	0.6372	1	0.934589
17	76799898	rs9302885	A	G	USP36	0.5548	-0.2242	0.0302	1.03395e-13	-0.0206	0.0436	0.6373	1	0.934589
2	124885328	rs4456714	T	C	CNTNAP5	0.2559	0.1912	0.0346	3.24101e-08	-0.0234	0.0497	0.638	1	0.934589
2	182993609	rs1921151	A	G	PPP1R1C	0.2012	-0.3	0.0375	1.26794e-15	0.0252	0.0538	0.639	1	0.934589
8	1721090	rs4875958	G	A	CLN8	0.7119	0.2256	0.0336	1.85183e-11	0.0226	0.0482	0.6395	1	0.934589
20	50108980	rs6021247	G	A	NFATC2	0.529	0.2328	0.0301	9.79941e-15	0.0205	0.0439	0.6404	1	0.934589
8	141812374	rs4961293	C	T	PTK2	0.4513	0.2268	0.0303	7.3536e-14	0.0203	0.0434	0.641	1	0.934589
16	60652439	rs2060664	T	C	LOC729159(dist=258772),MIR4426(dist=437172)	0.2516	-0.216	0.0345	4.05798e-10	0.0234	0.0503	0.6421	1	0.934589
6	163737476	rs12661036	T	C	PACRG-AS1	0.225	0.2104	0.0374	1.81999e-08	0.0241	0.0521	0.6436	1	0.934589
13	27115424	rs1331012	G	T	CDK8(dist=136855),WASF3(dist=16416)	0.2703	0.2043	0.0338	1.493e-09	-0.0227	0.0492	0.6439	1	0.934589
11	100748503	rs10895025	T	C	ARHGAP42	0.6458	-0.1882	0.0319	3.62502e-09	-0.0208	0.0451	0.6453	1	0.934589
6	30988737	rs7453270	G	C	MUC22	0.0576	0.4532	0.0704	1.185e-10	0.0397	0.088	0.6515	1	0.934589
7	27527099	rs3924411	T	C	EVX1(dist=239661),HIBADH(dist=37960)	0.7004	-0.2083	0.0332	3.38298e-10	-0.0213	0.0471	0.6515	1	0.934589
4	138374608	rs4864421	C	T	LINC00613(dist=1539773),PCDH18(dist=65465)	0.5793	-0.2174	0.0309	2.13796e-12	0.0197	0.0441	0.655	1	0.934589
2	181946115	rs10184839	A	T	UBE2E3(dist=17961),LOC101927156(dist=42449)	0.7086	0.1853	0.0332	2.40198e-08	-0.0216	0.0484	0.6553	1	0.934589
16	11945778	rs7198817	C	A	RSL1D1	0.6323	-0.1824	0.0313	5.99405e-09	0.0198	0.0443	0.6557	1	0.934589
3	27562988	rs2643826	C	T	SLC4A7(dist=37077),EOMES(dist=194452)	0.4505	0.4473	0.0306	1.741e-48	0.0193	0.0433	0.6568	1	0.934589
7	25887278	rs2290263	G	A	NPVF(dist=619173),MIR148A(dist=102261)	0.7574	0.2683	0.0353	3.11172e-14	0.0216	0.0489	0.6583	1	0.934589
22	32001037	rs8142376	C	T	SFI1	0.491	0.1676	0.03	2.19498e-08	-0.0191	0.0433	0.6586	1	0.934589
12	20007597	rs1465091	C	A	AEBP2(dist=332424),LOC100506393(dist=160022)	0.1834	-0.3605	0.0389	1.75307e-20	0.0247	0.0561	0.6598	1	0.934589
20	57498784	rs234615	G	C	GNAS(dist=12533),NELFCD(dist=57479)	0.2913	-0.2136	0.0334	1.59199e-10	-0.0209	0.0482	0.664	1	0.934589
11	49010832	rs10431006	A	G	OR4A47(dist=499558),TRIM49B(dist=42320)	0.0936	0.3075	0.0538	1.087e-08	0.0328	0.0756	0.6643	1	0.934589
12	111735697	rs17626956	G	A	CUX2	0.031	-0.5787	0.0916	2.68602e-10	0.0725	0.1682	0.6664	1	0.934589
10	104486304	rs2244647	G	C	SFXN2	0.7712	-0.1984	0.036	3.65898e-08	-0.0219	0.0509	0.6666	1	0.934589
18	42596789	rs11874246	C	T	SETBP1	0.2963	0.2856	0.0328	3.22478e-18	0.0205	0.0476	0.6669	1	0.934589
10	133773019	rs7912283	G	A	PPP2R2D(NM_001291310:c.*3552G>A,NM_018461:c.*3552G>A)	0.6468	-0.2144	0.0322	2.93833e-11	0.0197	0.0458	0.6675	1	0.934589
10	18336421	rs1891392	T	C	SLC39A12(dist=4200),CACNB2(dist=93185)	0.7129	-0.2276	0.0334	9.01986e-12	-0.0202	0.0472	0.669	1	0.934589
14	75074316	rs11159091	G	A	LTBP2	0.4615	0.1978	0.0303	6.79204e-11	0.0187	0.0439	0.67	1	0.934589
4	2259035	rs79584963	G	A	MXD4	0.0385	0.4946	0.08	6.27596e-10	-0.0461	0.1089	0.672	1	0.934589
5	3706050	rs954767	A	C	IRX1(dist=104533),LOC101929153(dist=1067544)	0.2587	0.2127	0.0346	7.52905e-10	-0.0206	0.0488	0.6724	1	0.934589
3	56771251	rs3772219	A	C	ARHGEF3	0.3176	-0.2733	0.0324	3.09885e-17	0.0199	0.0472	0.6731	1	0.934589
1	78555928	rs658780	T	G	GIPC2	0.2553	0.2028	0.0347	5.28506e-09	0.0204	0.0487	0.6747	1	0.934589
20	10995855	rs6078009	C	G	LOC101929413(dist=105935),LOC339593(dist=251452)	0.2362	-0.2576	0.0359	6.80143e-13	-0.0214	0.0519	0.6799	1	0.934589
10	12241815	rs11257593	A	G	CDC123	0.5368	-0.1757	0.0305	8.55303e-09	-0.0177	0.0432	0.6817	1	0.934589
19	21924452	rs4319878	C	T	ZNF100	0.5606	0.1694	0.0308	3.76903e-08	-0.0186	0.0453	0.682	1	0.934589
16	87992929	rs4843748	G	A	BANP	0.6584	-0.2033	0.0317	1.52202e-10	-0.0189	0.046	0.6821	1	0.934589
9	9350706	rs1332813	T	C	PTPRD	0.6486	-0.2203	0.0314	2.31686e-12	0.0183	0.0452	0.6861	1	0.934589
3	135949737	rs863930	T	G	MSL2(dist=35049),PCCB(dist=19430)	0.5278	0.1886	0.0302	3.98401e-10	0.0179	0.0444	0.6872	1	0.934589
3	150066540	rs62271373	T	A	LINC01214(dist=25006),TSC22D2(dist=59582)	0.06	0.5204	0.0665	4.86743e-15	-0.0393	0.0977	0.6877	1	0.934589
4	77414144	rs10008637	T	C	SHROOM3	0.4595	-0.2157	0.0302	9.2406e-13	0.0176	0.0439	0.6889	1	0.934589
11	58407740	rs2276153	C	G	ZFP91-CNTF(dist=14535),GLYAT(dist=68490)	0.243	-0.3296	0.0351	6.55541e-21	0.0199	0.05	0.6905	1	0.934589
20	40258709	rs4812536	A	G	CHD6(dist=11576),PTPRT(dist=442683)	0.3415	-0.2714	0.0323	4.08602e-17	-0.0178	0.0458	0.6971	1	0.934589
3	132780356	rs9875380	C	T	TMEM108	0.4638	-0.1752	0.0302	6.53296e-09	0.0168	0.0432	0.698	1	0.934589
20	10967214	rs6108787	T	G	LOC101929413(dist=77294),LOC339593(dist=280093)	0.4704	0.4274	0.03	5.38146e-46	0.0167	0.043	0.6985	1	0.934589
2	227100490	rs2943648	A	G	LOC646736(dist=55712),MIR5702(dist=422936)	0.6416	0.2562	0.0313	2.60675e-16	0.0176	0.0456	0.6987	1	0.934589
12	111865049	rs7310615	C	G	SH2B3	0.5184	-0.585	0.0306	1.31795e-81	-0.0227	0.0588	0.6991	1	0.934589
4	48713862	rs62309747	G	A	FRYL	0.4734	-0.2244	0.0304	1.59294e-13	-0.017	0.044	0.6994	1	0.934589
16	4932929	rs1049212	A	G	PPL(NM_002705:c.*456T>C)	0.5693	0.299	0.0302	4.58987e-23	0.0167	0.0435	0.7005	1	0.934589
13	42738672	rs73187288	A	C	DGKH	0.1091	0.2766	0.0483	1.04299e-08	-0.0256	0.0668	0.7018	1	0.934589
3	20073193	rs189267552	T	A	PP2D1(dist=19428),KAT2B(dist=8331)	0.0132	-0.8664	0.139	4.54999e-10	0.083	0.2172	0.7023	1	0.934589
13	27951090	rs9507885	C	T	RASL11A(dist=103263),GTF3A(dist=47591)	0.0953	-0.3208	0.0542	3.23303e-09	0.0292	0.0764	0.7027	1	0.934589
5	147884668	rs9716164	C	T	HTR4	0.4176	0.1804	0.0305	3.40103e-09	-0.0168	0.0439	0.7028	1	0.934589
2	122000745	rs6723509	T	C	TFCP2L1	0.1391	-0.2531	0.0438	7.60992e-09	-0.023	0.0605	0.7032	1	0.934589
3	133949366	rs9880098	G	A	RYK	0.3946	0.3081	0.0308	1.59294e-23	0.0168	0.0444	0.7053	1	0.934589
10	18727959	rs12258967	C	G	CACNB2	0.2953	-0.6327	0.0337	1.08293e-78	-0.0177	0.0468	0.7061	1	0.934589
7	1966841	rs6978112	C	T	MAD1L1	0.4112	0.2286	0.0309	1.33598e-13	-0.0167	0.0446	0.7071	1	0.934589
5	15695987	rs7725413	C	T	FBXL7	0.7699	-0.1985	0.0359	3.07199e-08	0.0186	0.0515	0.7184	1	0.947583
19	45766729	rs7255933	G	A	MARK4	0.2574	0.2306	0.0345	2.44118e-11	-0.0175	0.0498	0.726	1	0.955653
3	138104635	rs34905952	G	A	MRAS	0.1611	0.2869	0.0411	2.99985e-12	-0.0209	0.06	0.7276	1	0.955809
6	56064197	rs1474698	C	T	COL21A1	0.5524	-0.1767	0.0305	6.73101e-09	-0.015	0.0434	0.7298	1	0.95675
19	30350005	rs60138042	C	G	CCNE1(dist=34790),URI1(dist=64546)	0.0645	-0.3395	0.0619	4.14295e-08	-0.0317	0.0932	0.7337	1	0.957355
1	115827266	rs59980837	G	T	TSPAN2(dist=195145),NGF(dist=1271)	0.0178	1.0997	0.1163	3.31513e-21	0.054	0.1602	0.7361	1	0.957355
14	72462381	rs11623535	G	A	RGS6	0.7439	0.2095	0.0343	1.022e-09	0.0166	0.0494	0.7368	1	0.957355
8	11654796	rs2686187	G	A	FDFT1	0.4324	0.2978	0.0307	3.29686e-22	-0.0151	0.0451	0.738	1	0.957355
19	7230675	rs12971628	G	T	INSR	0.3208	-0.2536	0.0323	4.16582e-15	-0.0156	0.0469	0.7394	1	0.957355
2	231279616	rs3754944	C	A	SP140L(dist=11171),SP100(dist=1255)	0.5875	0.1768	0.0308	9.29501e-09	0.0143	0.0439	0.7443	1	0.957355
7	151413194	rs10224210	T	C	PRKAG2	0.2789	0.3831	0.034	1.60398e-29	-0.0157	0.0486	0.7462	1	0.957355
6	26491355	rs151117229	C	T	LOC285819(dist=8618),BTN1A1(dist=10140)	0.0373	0.6115	0.0805	3.13834e-14	-0.036	0.1115	0.7468	1	0.957355
12	19878891	rs11044793	C	T	AEBP2(dist=203718),LOC100506393(dist=288728)	0.0922	0.2991	0.0523	1.054e-08	-0.0248	0.0776	0.7488	1	0.957355
22	29453193	rs12321	G	C	ZNRF3(NM_001206998:c.*3583G>C,NM_032173:c.*3583G>C)	0.4328	-0.2292	0.0303	3.81417e-14	-0.0137	0.043	0.7498	1	0.957355
3	30405936	rs12638085	T	A	RBMS3(dist=354050),TGFBR2(dist=242058)	0.3559	0.2189	0.0318	5.60919e-12	0.0139	0.0445	0.7544	1	0.957355
4	55102559	rs6554163	T	A	PDGFRA	0.2124	0.229	0.037	6.35199e-10	0.017	0.0545	0.7553	1	0.957355
1	150572037	rs11585169	T	A	MCL1(dist=19823),ENSA(dist=22562)	0.5773	0.1796	0.0308	5.34306e-09	0.0137	0.044	0.756	1	0.957355
2	219110625	rs6738394	G	A	ARPC2	0.4594	0.1831	0.0301	1.20199e-09	-0.0133	0.043	0.7577	1	0.957355
15	93222897	rs11074093	C	T	FAM174B(dist=23866),ASB9P1(dist=115817)	0.5896	-0.1924	0.0309	4.583e-10	0.0138	0.0447	0.758	1	0.957355
9	77238558	rs10746963	A	G	RORB	0.8166	0.2177	0.0388	2.053e-08	-0.017	0.0555	0.7598	1	0.957355
19	37855839	rs256741	C	A	HKR1	0.4075	0.1675	0.0306	4.50101e-08	0.0133	0.0436	0.7604	1	0.957355
4	153006312	rs7665985	T	C	GATB(dist=324137),LOC100996286(dist=15593)	0.6364	-0.1826	0.0322	1.35301e-08	-0.0135	0.0448	0.7627	1	0.957355
5	148348395	rs994446	G	A	ADRB2(dist=140198),SH3TC2(dist=13318)	0.2086	-0.3466	0.0374	1.87413e-20	-0.0157	0.0521	0.7628	1	0.957355
1	22577371	rs2807337	T	C	WNT4(dist=107852),MIR4418(dist=15361)	0.6345	-0.1864	0.0314	2.77703e-09	-0.0133	0.0442	0.7631	1	0.957355
11	130273230	rs11222084	A	T	ZBTB44(dist=88623),ADAMTS8(dist=1588)	0.3621	0.3363	0.0316	1.80302e-26	0.0148	0.0491	0.7636	1	0.957355
2	145726621	rs55944332	A	G	TEX41	0.2368	0.2613	0.0355	1.79184e-13	0.0205	0.0685	0.7643	1	0.957355
3	46857327	rs139409346	G	A	PRSS45(dist=71082),PRSS42(dist=14567)	0.0411	-0.4298	0.0778	3.29102e-08	-0.0356	0.1188	0.7644	1	0.957355
13	80707408	rs1215469	A	C	LINC01080(dist=106610),SPRY2(dist=202704)	0.7703	0.2124	0.0365	6.16297e-09	-0.015	0.0509	0.7681	1	0.960125
15	53907948	rs17730281	G	A	WDR72	0.2257	-0.1999	0.0358	2.38199e-08	0.0153	0.0526	0.7714	1	0.962385
8	143312933	rs4129585	A	C	TSNARE1	0.5587	-0.1862	0.0305	1.032e-09	0.0124	0.0437	0.7763	1	0.966009
16	20392332	rs77924615	G	A	PDILT	0.1986	-0.4081	0.039	1.12305e-25	-0.0165	0.0585	0.7773	1	0.966009
8	129483956	rs4598218	C	T	LINC00824	0.6158	0.1911	0.0313	1.00201e-09	-0.0124	0.0443	0.7793	1	0.966632
15	96767312	rs2246754	C	T	NR2F2-AS1	0.2107	0.2498	0.0368	1.17004e-11	-0.0146	0.0535	0.785	1	0.970218
6	12295987	rs1630736	C	T	EDN1	0.465	-0.1706	0.0309	3.51601e-08	-0.0163	0.0597	0.7852	1	0.970218
7	130973495	rs35680304	C	T	MKLN1	0.5929	0.2694	0.031	3.76184e-18	0.0117	0.0446	0.7923	1	0.975378
8	25889446	rs7821832	T	G	EBF2	0.2553	-0.4222	0.0348	6.67421e-34	-0.0132	0.05	0.7924	1	0.975378
20	42795152	rs6031431	A	G	JPH2	0.4624	0.2617	0.0304	7.04855e-18	0.0112	0.0438	0.798	1	0.977114
3	153721493	rs73158427	T	A	C3orf79(dist=501007),ARHGEF26-AS1(dist=20697)	0.1618	0.2804	0.0409	7.23436e-12	-0.0156	0.0612	0.7982	1	0.977114
4	111240278	rs34297584	G	A	ELOVL6(dist=120458),ENPEP(dist=156951)	0.0205	0.7948	0.1131	2.1301e-12	0.0426	0.1673	0.799	1	0.977114
16	65270392	rs4496141	G	T	LOC101927650(dist=59916),LINC00922(dist=48010)	0.57	0.1803	0.0302	2.27798e-09	0.0108	0.0434	0.8027	1	0.977114
19	22111366	rs1848994	G	A	ZNF43(dist=76496),ZNF208(dist=37531)	0.2828	0.2012	0.0334	1.78698e-09	-0.0123	0.0493	0.8027	1	0.977114
10	124235226	rs72834453	T	G	HTRA1	0.1244	0.3246	0.0465	2.95393e-12	0.0162	0.0647	0.8029	1	0.977114
1	8476441	rs301804	C	G	RERE	0.3061	0.2126	0.0329	9.977e-11	0.0117	0.0478	0.8061	1	0.977748
2	60012802	rs1019264	G	A	LOC101927285(dist=506267),MIR4432HG(dist=573549)	0.3832	-0.1867	0.0311	2.031e-09	0.0104	0.0428	0.8079	1	0.977748
3	85656311	rs1375564	C	T	CADM2	0.6395	0.2579	0.0315	2.84381e-16	0.0108	0.0451	0.8103	1	0.977748
11	16872440	rs366590	G	A	PLEKHA7	0.316	0.2185	0.0326	2.10378e-11	0.0113	0.047	0.8108	1	0.977748
1	88618707	rs2210893	C	T	LINC01364(dist=781369),PKN2-AS1(dist=384489)	0.3252	-0.1901	0.0325	4.72999e-09	-0.0113	0.0474	0.811	1	0.977748
3	53734443	rs7340705	T	C	CACNA1D	0.3268	0.2425	0.0322	4.87304e-14	0.0105	0.046	0.8196	1	0.986272
7	27186596	rs11983200	A	G	HOXA-AS3	0.0973	0.2965	0.0512	7.19996e-09	-0.0164	0.0731	0.8226	1	0.986372
5	121194226	rs9885577	C	T	FTMT(dist=5703),SRFBP1(dist=103430)	0.3709	0.2309	0.0321	6.52529e-13	-0.0101	0.0453	0.8239	1	0.986372
16	21088031	rs7186298	C	T	DNAH3	0.4295	-0.2315	0.0302	1.88191e-14	-0.0096	0.0437	0.8252	1	0.986372
20	11168669	rs6078093	G	A	LOC101929413(dist=278749),LOC339593(dist=78638)	0.428	-0.1849	0.0304	1.19501e-09	-0.0114	0.0519	0.8258	1	0.986372
20	8616588	rs6039211	A	G	PLCB1	0.3634	-0.2826	0.0313	1.93687e-19	-0.0098	0.0453	0.8296	1	0.986445
18	48287818	rs11872627	C	T	MAPK4(dist=29622),MRO(dist=33672)	0.1389	-0.2953	0.0437	1.33814e-11	-0.0134	0.0623	0.8301	1	0.986445
22	30188741	rs2240365	C	T	ASCC2	0.0506	0.4187	0.069	1.32599e-09	-0.0193	0.0913	0.8327	1	0.986445
7	4669949	rs73049928	A	G	SDK1(dist=361318),FOXK1(dist=51981)	0.1939	0.2382	0.0392	1.19699e-09	-0.0123	0.0583	0.8327	1	0.986445
17	1958609	rs4480845	T	C	HIC1	0.6348	-0.3156	0.0316	1.84502e-23	-0.0095	0.0461	0.8361	1	0.986445
20	47410231	rs6090907	G	A	PREX1	0.147	-0.3854	0.0425	1.28588e-19	-0.0127	0.0626	0.8391	1	0.986445
3	43940061	rs9311344	G	A	ABHD5(dist=175844),MIR138-1(dist=215643)	0.1833	0.2269	0.0393	7.51502e-09	0.0112	0.0557	0.8413	1	0.986445
8	101675584	rs1693551	T	C	SNX31(dist=13691),PABPC1(dist=39560)	0.4606	-0.2159	0.0305	1.40896e-12	-0.0087	0.0435	0.8424	1	0.986445
7	90320790	rs10254757	A	C	CDK14	0.5894	-0.1808	0.0308	4.30804e-09	-0.0091	0.0459	0.8426	1	0.986445
5	56744833	rs10036435	C	G	GPBP1(dist=184327),ACTBL2(dist=31010)	0.1905	0.2307	0.0385	2.009e-09	-0.011	0.0556	0.8427	1	0.986445
5	157474590	rs1957563	C	T	CLINT1(dist=188407),LOC101927697(dist=273122)	0.265	0.3629	0.0342	2.31686e-26	-0.0098	0.0503	0.8463	1	0.986445
15	98338524	rs12901664	C	T	LINC00923	0.3464	0.1823	0.0318	9.59599e-09	-0.0089	0.046	0.8474	1	0.986445
8	110090956	rs3110053	C	G	TMEM74(dist=291186),TRHR(dist=8697)	0.5977	-0.1976	0.0308	1.37101e-10	0.0083	0.0447	0.8534	1	0.986445
7	28658522	rs917275	A	G	CREB5	0.3901	0.1726	0.0312	3.26099e-08	-0.0083	0.0449	0.8537	1	0.986445
10	63499951	rs57946343	T	C	C10orf107	0.1473	-0.716	0.0426	2.10184e-63	-0.0112	0.0617	0.8561	1	0.986445
3	70920485	rs4499560	A	T	LINC01212(dist=856034),FOXP1(dist=83380)	0.6829	0.2199	0.0326	1.46285e-11	0.0083	0.0461	0.8567	1	0.986445
6	43758873	rs6905288	G	A	VEGFA(dist=4650),LINC01512(dist=99892)	0.5675	0.1902	0.0312	1.09199e-09	-0.0078	0.0441	0.86	1	0.986445
12	20161168	rs2078339	A	G	AEBP2(dist=485995),LOC100506393(dist=6451)	0.2706	-0.2891	0.0342	2.9282e-17	0.0085	0.0485	0.8612	1	0.986445
1	6678864	rs9661802	A	C	PHF13	0.3343	-0.2244	0.0321	2.71706e-12	-0.008	0.0465	0.8637	1	0.986445
3	196228360	rs9869437	C	A	RNF168	0.3523	-0.2001	0.0318	3.223e-10	0.0077	0.0458	0.8668	1	0.986445
10	60365755	rs4245599	A	G	BICC1	0.5416	0.1794	0.0305	4.03497e-09	0.0073	0.0438	0.867	1	0.986445
18	73034151	rs10460108	A	G	TSHZ1(dist=32246),SMIM21(dist=87280)	0.5199	-0.2141	0.0301	1.11995e-12	-0.0072	0.0429	0.8673	1	0.986445
2	201102905	rs296797	T	C	C2orf47(dist=274058),SPATS2L(dist=67699)	0.595	-0.2161	0.0308	2.15477e-12	0.0069	0.0425	0.8709	1	0.986445
10	4124568	rs11252324	G	T	LOC101927964	0.0771	-0.4164	0.0573	3.61327e-13	0.0123	0.0764	0.8719	1	0.986445
5	72637748	rs56719405	G	A	TMEM174(dist=166778),FOXD1(dist=104337)	0.0587	0.3576	0.0651	3.87704e-08	-0.0153	0.0965	0.8741	1	0.986445
5	361148	rs4957026	A	G	AHRR	0.6601	-0.1982	0.0323	8.11895e-10	-0.0071	0.0456	0.8764	1	0.986445
17	7171356	rs113086489	C	T	CLDN7(dist=4844),SLC2A4(dist=13698)	0.5525	0.3249	0.0307	3.80277e-26	0.0068	0.0445	0.8792	1	0.986445
18	53210302	rs613872	G	T	TCF4	0.8264	-0.2236	0.0396	1.67201e-08	-0.0087	0.0573	0.88	1	0.986445
1	217737629	rs68085857	C	T	GPATCH2	0.234	0.274	0.0357	1.67803e-14	-0.0076	0.0505	0.8803	1	0.986445
2	180739450	rs1486236	C	A	ZNF385B(dist=13218),CWC22(dist=70154)	0.3702	-0.2339	0.0321	2.96006e-13	0.0068	0.0458	0.8822	1	0.986445
13	22298923	rs606950	G	A	FGF9(dist=20283),LINC00424(dist=148012)	0.6163	0.2704	0.0311	3.23221e-18	-0.0065	0.0451	0.885	1	0.986445
1	94051350	rs7514579	A	C	BCAR3	0.2288	-0.2243	0.0361	5.45205e-10	0.0073	0.0518	0.8876	1	0.986445
9	753648	rs60191654	A	G	KANK1(dist=7542),DMRT1(dist=88042)	0.1882	0.2382	0.0385	5.87503e-10	-0.008	0.057	0.8877	1	0.986445
4	95938386	rs1347345	G	A	BMPR1B	0.6179	-0.1806	0.0312	6.91497e-09	0.0063	0.0447	0.8884	1	0.986445
21	44989547	rs4818833	A	G	HSF2BP	0.6089	0.2264	0.0309	2.39001e-13	0.0063	0.0452	0.89	1	0.986445
8	105966258	rs35783704	G	A	LRP12(dist=365006),ZFPM2(dist=364889)	0.1042	-0.4619	0.0507	8.81455e-20	-0.0103	0.0746	0.8901	1	0.986445
7	150281362	rs1960024	G	A	GIMAP4(dist=10321),GIMAP6(dist=41102)	0.3731	0.1873	0.0312	2.00101e-09	0.0061	0.0444	0.891	1	0.986445
1	12081637	rs34475503	G	A	MIIP	0.0917	-0.3793	0.0535	1.31401e-12	-0.011	0.0803	0.8913	1	0.986445
14	23861811	rs365990	A	G	MYH6	0.3658	-0.225	0.0312	5.95251e-13	0.0061	0.0451	0.8924	1	0.986445
11	107096777	rs4754196	A	G	GUCY1A2(dist=207606),CWF19L2(dist=100295)	0.4784	0.3486	0.0303	1.46016e-30	0.0058	0.0431	0.8933	1	0.986445
12	70364874	rs11178008	C	T	MYRFL(dist=12369),LINC01481(dist=251096)	0.2347	0.225	0.0353	1.81798e-10	-0.0067	0.0501	0.8934	1	0.986445
2	85491365	rs11689667	T	C	TCF7L1	0.4553	-0.1983	0.0304	6.66346e-11	0.0058	0.0437	0.8943	1	0.986445
18	42760200	rs75497489	T	C	SETBP1(dist=111725),SLC14A2(dist=32747)	0.1739	-0.2416	0.0395	1.00201e-09	0.0074	0.0566	0.8958	1	0.986445
6	22130601	rs6911827	C	T	CASC15	0.4577	0.2378	0.0306	7.96159e-15	0.0057	0.0435	0.8959	1	0.986445
12	116204658	rs6490036	T	A	TBX3(dist=1082689),MED13L(dist=191723)	0.1015	-0.3166	0.0498	2.03198e-10	-0.0091	0.0706	0.8974	1	0.986445
19	11537377	rs11879596	G	A	CCDC151	0.0156	-0.8247	0.1318	3.89897e-10	-0.0254	0.1971	0.8975	1	0.986445
7	96463812	rs11983783	C	T	SHFM1(dist=124609),DLX6-AS1(dist=134015)	0.5812	0.1756	0.0306	9.47807e-09	-0.0055	0.0437	0.8996	1	0.986445
11	68097826	rs314779	T	G	LRP5	0.3049	0.2117	0.0332	1.78999e-10	0.006	0.0479	0.9	1	0.986445
13	74223828	rs6562778	A	G	LINC00392(dist=61812),KLF12(dist=36321)	0.5411	-0.178	0.0304	4.95496e-09	-0.0054	0.0433	0.9008	1	0.986445
16	85318302	rs7187540	C	A	LINC00311	0.3351	-0.1951	0.0341	1.02301e-08	0.0058	0.0473	0.9033	1	0.987329
3	160309043	rs56213443	C	A	KPNA4(dist=25667),ARL14(dist=85905)	0.536	-0.1735	0.0306	1.38899e-08	0.0051	0.0431	0.9052	1	0.987329
17	19926836	rs7218708	A	G	SPECC1	0.5169	0.1781	0.0303	4.37895e-09	-0.0051	0.0435	0.9062	1	0.987329
3	53143901	rs7615099	A	G	RFT1	0.3325	-0.1891	0.0321	3.90301e-09	0.0053	0.0464	0.909	1	0.98871
17	60767135	rs56288724	A	G	MRC2	0.4169	0.2178	0.031	2.01094e-12	-0.0045	0.0439	0.9182	1	0.995651
10	115792787	rs740746	G	A	NHLRC2(dist=120522),ADRB1(dist=11019)	0.7318	0.4557	0.0342	1.42102e-40	-0.0048	0.0489	0.9219	1	0.995651
2	191634958	rs13412750	G	A	NAB1(dist=77466),GLS(dist=110589)	0.2708	-0.2889	0.0341	2.32488e-17	0.0049	0.0497	0.9222	1	0.995651
5	114393181	rs6894014	G	T	LOC101927078(dist=284071),TRIM36(dist=67278)	0.4915	0.2749	0.0303	1.08893e-19	-0.0042	0.0432	0.9226	1	0.995651
1	228199902	rs708117	G	A	WNT3A	0.5203	0.2874	0.0302	1.58708e-21	0.0042	0.0432	0.9231	1	0.995651
2	204085635	rs12693982	C	T	NBEAL1(dist=2918),CYP20A1(dist=17529)	0.4024	0.2575	0.0309	7.49031e-17	0.0041	0.0441	0.9263	1	0.995977
8	143991858	rs7463212	T	A	CYP11B2	0.5445	-0.2753	0.0305	1.80593e-19	-0.0039	0.0441	0.9289	1	0.995977
7	150871377	rs10246655	G	C	GBX1(dist=6742),ASB10(dist=1408)	0.2888	0.1983	0.0336	3.57396e-09	-0.0043	0.048	0.9291	1	0.995977
18	43092380	rs1421203	T	C	SLC14A2	0.1781	0.3499	0.0395	7.85597e-19	0.0046	0.0541	0.9326	1	0.995977
17	57974476	rs78638044	G	A	RPS6KB1	0.1216	0.2805	0.0492	1.16099e-08	-0.0057	0.0689	0.9335	1	0.995977
3	186177114	rs80045342	G	A	LOC253573	0.072	-0.3335	0.0595	2.11602e-08	0.0068	0.0897	0.9392	1	0.995977
4	138464842	rs7439567	C	T	PCDH18(dist=11190),LINC00616(dist=483735)	0.4106	0.2537	0.0309	2.30622e-16	0.0032	0.0436	0.9414	1	0.995977
13	113636156	rs9549328	C	T	MCF2L	0.2305	0.2915	0.0362	7.91043e-16	-0.0038	0.0518	0.9415	1	0.995977
2	208521512	rs3845811	C	G	METTL21A(dist=31457),CCNYL1(dist=54752)	0.4339	0.2942	0.0309	1.87586e-21	0.0031	0.0441	0.9433	1	0.995977
13	115000650	rs7331680	G	T	CDC16	0.1491	0.4101	0.0423	3.35197e-22	-0.0042	0.0603	0.9443	1	0.995977
3	64595506	rs74923473	T	C	ADAMTS9	0.1191	-0.2721	0.0469	6.78406e-09	-0.0045	0.0649	0.9445	1	0.995977
5	77820081	rs4704514	C	T	LHFPL2	0.2837	0.2733	0.0336	3.91742e-16	-0.0032	0.0488	0.9469	1	0.995977
12	13860990	rs28621435	G	A	GRIN2B	0.1151	-0.2976	0.0482	6.468e-10	-0.0044	0.067	0.947	1	0.995977
16	74171973	rs1012089	C	G	LINC01568(dist=716678),LOC101928035(dist=54318)	0.5248	0.192	0.0302	1.94998e-10	-0.0028	0.0437	0.948	1	0.995977
12	20586395	rs10841520	C	T	PDE3A	0.2052	-0.249	0.0379	4.9705e-11	-0.0035	0.0543	0.9485	1	0.995977
6	79657391	rs1984195	G	A	PHIP	0.4887	0.2409	0.0303	1.76807e-15	0.0027	0.043	0.9501	1	0.995977
1	197297417	rs12042924	T	C	CRB1	0.4716	0.1807	0.0303	2.62398e-09	-0.0025	0.0438	0.954	1	0.995977
8	81393697	rs72688070	C	T	MIR5708(dist=239989),ZBTB10(dist=4157)	0.1686	-0.2705	0.0406	2.81903e-11	-0.0029	0.0564	0.9586	1	0.995977
11	111664401	rs12363917	C	T	ALG9	0.2813	0.1999	0.0335	2.49201e-09	-0.0024	0.0477	0.9593	1	0.995977
5	67678506	rs7703560	A	G	PIK3R1(dist=80857),LOC101928885(dist=585062)	0.2998	0.2246	0.0333	1.51217e-11	-0.0024	0.0468	0.9598	1	0.995977
7	47548893	rs12668436	T	C	TNS3	0.2459	0.2151	0.035	7.88297e-10	0.0025	0.0494	0.9598	1	0.995977
9	116941019	rs3827676	C	T	COL27A1	0.4091	0.1748	0.0307	1.17201e-08	0.0022	0.0444	0.9604	1	0.995977
18	777282	rs34413141	T	A	YES1	0.1822	-0.3531	0.0393	2.46888e-19	0.0028	0.0565	0.961	1	0.995977
11	69825414	rs72931748	A	G	FGF3(dist=191222),LOC101928443(dist=76922)	0.0985	-0.3967	0.0529	6.4003e-14	0.0035	0.0796	0.9648	1	0.995977
4	18008232	rs2610990	A	G	LCORL	0.7359	0.2903	0.0343	2.86286e-17	-0.0021	0.0504	0.9662	1	0.995977
2	178775647	rs2695098	T	C	PDE11A	0.6257	-0.1818	0.031	4.66498e-09	0.0018	0.0442	0.9674	1	0.995977
1	221298122	rs4595370	G	A	HLX(dist=239722),C1orf140(dist=205148)	0.3012	-0.2092	0.0328	1.73002e-10	-0.0019	0.0473	0.9684	1	0.995977
11	46331362	rs72910057	G	T	CREB3L1	0.1144	0.4017	0.0498	6.95344e-16	-0.0025	0.0659	0.9697	1	0.995977
6	20686996	rs9368222	C	A	CDKAL1	0.2688	0.2281	0.0339	1.83696e-11	-0.0018	0.049	0.9702	1	0.995977
18	48133241	rs61148001	C	T	MAPK4	0.2163	-0.2575	0.0366	2.09701e-12	-0.0019	0.0524	0.9707	1	0.995977
14	39858442	rs34983854	A	G	CTAGE5(dist=38045),FBXO33(dist=7135)	0.3972	0.2056	0.0307	2.05494e-11	0.0016	0.045	0.9723	1	0.995977
9	139852224	rs10781527	T	C	LCN12(dist=2275),PTGDS(dist=19732)	0.6829	-0.1902	0.0333	1.088e-08	-0.0016	0.0537	0.9765	1	0.995977
2	213188795	rs12694277	T	C	ERBB4	0.7054	0.2018	0.0335	1.79602e-09	-0.0013	0.0473	0.9773	1	0.995977
11	57521122	rs11229115	A	G	TMX2-CTNND1	0.2288	0.2598	0.036	4.97737e-13	-0.0014	0.0507	0.9778	1	0.995977
3	41925398	rs1052501	C	T	ULK4	0.8329	0.2262	0.0412	4.14295e-08	0.0015	0.0571	0.9786	1	0.995977
2	69534650	rs6732123	G	C	ANTXR1(dist=58191),GFPT1(dist=12251)	0.4174	-0.1737	0.0307	1.51702e-08	-0.001	0.0437	0.9823	1	0.995977
10	121433675	rs72842207	C	T	BAG3	0.2144	-0.203	0.0367	3.14203e-08	0.0011	0.0535	0.9841	1	0.995977
16	86172857	rs11862847	G	A	IRF8(dist=216646),LINC01082(dist=56930)	0.4738	-0.1683	0.0301	2.29298e-08	0.0008	0.0438	0.9849	1	0.995977
10	32284825	rs813412	C	T	ARHGAP12(dist=67021),KIF5B(dist=13113)	0.7508	-0.2098	0.0349	1.86599e-09	0.0009	0.0507	0.9851	1	0.995977
1	203109801	rs33996239	C	T	ADORA1	0.0601	-0.3655	0.0662	3.39e-08	-0.0015	0.0922	0.9866	1	0.995977
2	230629138	rs1044822	C	T	TRIP12(NM_001284214:c.*3132G>A,NM_001284216:c.*3132G>A,NM_001284215:c.*3132G>A,NM_004238:c.*3132G>A)	0.1482	-0.248	0.0424	5.15597e-09	-0.0009	0.0631	0.9881	1	0.995977
6	143150223	rs6570530	T	C	HIVEP2	0.5472	-0.2206	0.0306	6.03949e-13	0.0006	0.0432	0.9884	1	0.995977
5	53276301	rs1664781	G	A	ARL15	0.6925	0.2643	0.0326	5.69246e-16	0.0006	0.0466	0.9898	1	0.995977
5	157817634	rs11960210	T	C	LOC101927697	0.3755	-0.4727	0.0313	1.25285e-51	0.0003	0.0442	0.9944	1	0.9985
3	169312755	rs4955571	G	C	MECOM	0.6939	0.2766	0.0328	3.3358e-17	-0.0002	0.0469	0.9971	1	0.9985
20	31222769	rs6141766	A	G	C20orf203	0.1581	0.3136	0.0421	9.94031e-14	-0.0002	0.0594	0.9972	1	0.9985
8	126520544	rs62523863	G	A	TRIB1(dist=69897),LINC00861(dist=414223)	0.2197	0.2689	0.0368	2.86616e-13	0.0001	0.0702	0.9985	1	0.9985
